# Supplementary material for: Global analysis of ocean phytoplankton nutrient limitation reveals high prevalence of co-limitation
Source: Nat Commun. 2023 Aug 17;14:5014. doi: 10.1038/s41467-023-40774-0 (PMC10435517; doi:10.1038/s41467-023-40774-0)
Supplement: Supplementary file 4 — Supplementary Data 1 [file 41467_2023_40774_MOESM4_ESM.xlsx]

## Sheet: Table_S1_Browning_Moore_Bioassa
Reference	Citation	Longitude	Latitude	Experiment number	Treatment	Number of added nutrients	N_add	P_add	Si_add	Fe_add	Co_add	Zn_add	Mn_add	B12_add	Temperature	Initial nitrate	Initial phosphate	Initial silicic acid	Initial Fe	Initial Co	Initial Zn	Initial Mn	Experiment duration	Primary limiting nutrient	Secondary limiting nutrient	Tertiary limiting nutrient	Chlorophyll-a
		(degrees E)	(degrees N)				(μM)	(μM)	(μM)	(μM)	(μM)	(μM)	(μM)	(μM)	(degrees celcius)	(μM)	(μM)	(μM)	(μM)	(μM)	(μM)	(μM)	(hours)				(μg/L)
1	Al-Qutob et al. 2002	-34	29	1																				N	P
2,3	Berg et al. 2011, Hoffmann et al. 2006	2	-50	1																				Fe
4	Bertrand et al. 2007	-179.2	-74.3	1	I	0	0	0	0	0	0	0	0			19.89	1.36	63.64	0.00031	3.1e-05			0	Fe	B12		4.319
4	Bertrand et al. 2007	-179.2	-74.3	1	C	0	0	0	0	0	0	0	0			19.89	1.36	63.64	0.00031	3.1e-05			137	Fe	B12		8.86
4	Bertrand et al. 2007	-179.2	-74.3	1	Fe	1	0	0	0	0.0009	0	0	0			19.89	1.36	63.64	0.00031	3.1e-05			137	Fe	B12		17.04
4	Bertrand et al. 2007	-179.2	-74.3	1	Co	1	0	0	0	0	0.00045	0	0			19.89	1.36	63.64	0.00031	3.1e-05			137	Fe	B12		8.86
4	Bertrand et al. 2007	-179.2	-74.3	1	B12	1	0	0	0	0	0	0	0	1e-10		19.89	1.36	63.64	0.00031	3.1e-05			137	Fe	B12		11.59
4	Bertrand et al. 2007	-179.2	-74.3	1	FeCo	2	0	0	0	0.0009	0.00045	0	0			19.89	1.36	63.64	0.00031	3.1e-05			137	Fe	B12		17.72
4	Bertrand et al. 2007	-179.2	-74.3	1	B12Fe	2	0	0	0	0.0009		0	0	1e-10		19.89	1.36	63.64	0.00031	3.1e-05			137	Fe	B12		29.32
4	Bertrand et al. 2007	-173.2	-74.6	2	I	0	0	0	0	0	0	0	0			20	1.33	62	0.00011	3.9e-05			0	Fe			1.489
4	Bertrand et al. 2007	-173.2	-74.6	2	C	0	0	0	0	0	0	0	0			20	1.33	62	0.00011	3.9e-05			223	Fe			3.09
4	Bertrand et al. 2007	-173.2	-74.6	2	Fe	1	0	0	0	0.0018	0	0	0			20	1.33	62	0.00011	3.9e-05			223	Fe			16.83
4	Bertrand et al. 2007	-173.2	-74.6	2	Co	1	0	0	0	0	0.00045	0	0			20	1.33	62	0.00011	3.9e-05			223	Fe			3.41
4	Bertrand et al. 2007	-173.2	-74.6	2	B12	1	0	0	0	0	0	0	0	1e-10		20	1.33	62	0.00011	3.9e-05			223	Fe			3.96
4	Bertrand et al. 2007	-173.2	-74.6	2	FeCo	2	0	0	0	0.0018	0.00045	0	0			20	1.33	62	0.00011	3.9e-05			223	Fe			15.32
4	Bertrand et al. 2007	-173.2	-74.6	2	B12Fe	2	0	0	0	0.0018		0	0	1e-10		20	1.33	62	0.00011	3.9e-05			223	Fe			16.44
4	Bertrand et al. 2007	-168.6	-76.4	3	I	0	0	0	0	0	0	0	0			22.98	1.63	62	0.00013	5.1e-05			0	Fe	B12		0.886
4	Bertrand et al. 2007	-168.6	-76.4	3	C	0	0	0	0	0	0	0	0			22.98	1.63	62	0.00013	5.1e-05			180	Fe	B12		3.78
4	Bertrand et al. 2007	-168.6	-76.4	3	Fe	1	0	0	0	0.0018	0	0	0			22.98	1.63	62	0.00013	5.1e-05			180	Fe	B12		24.8
4	Bertrand et al. 2007	-168.6	-76.4	3	Co	1	0	0	0	0	0.00045	0	0			22.98	1.63	62	0.00013	5.1e-05			180	Fe	B12
4	Bertrand et al. 2007	-168.6	-76.4	3	B12	1	0	0	0	0	0	0	0	1e-10		22.98	1.63	62	0.00013	5.1e-05			180	Fe	B12		3.31
4	Bertrand et al. 2007	-168.6	-76.4	3	FeCo	2	0	0	0	0.0018	0.00045	0	0			22.98	1.63	62	0.00013	5.1e-05			180	Fe	B12
4	Bertrand et al. 2007	-168.6	-76.4	3	B12Fe	2	0	0	0	0.0018		0	0	1e-10		22.98	1.63	62	0.00013	5.1e-05			180	Fe	B12		30.71
5	Blain et al. 2004	-19.4	41.8	1	I	0	0	0	0	0	0	0	0			3.65	0.21	1.81	0.00045				0	Fe			0.24
5	Blain et al. 2004	-19.4	41.8	1	C	0	0	0	0	0	0	0	0			3.65	0.21	1.81	0.00045				120	Fe			1.4
5	Blain et al. 2004	-19.4	41.8	1	Fe	1	0	0	0	0.0025	0	0	0			3.65	0.21	1.81	0.00045				120	Fe			2.702
5	Blain et al. 2004	-19.4	41.8	1	NPSi	2	10	0.31	2	0	0	0	0			3.65	0.21	1.81	0.00045				120	Fe			1.96
5	Blain et al. 2004	-19.4	41.8	1	NPFeSi	4	10	0.31	2	0.0025	0	0	0			3.65	0.21	1.81	0.00045				120	Fe			2.604
5	Blain et al. 2004	-19.4	41.8	1	dust								0			3.65	0.21	1.81	0.00045				120	Fe
5	Blain et al. 2004	-18	40	3	I	0	0	0	0	0	0	0	0			5.59	0.17	2.21	0.0004				0	Fe			0.81
5	Blain et al. 2004	-18	40	3	C	0	0	0	0	0	0	0	0			5.59	0.17	2.21	0.0004				120	Fe			2.3
5	Blain et al. 2004	-18	40	3	Fe	1	0	0	0	0.0025	0	0	0			5.59	0.17	2.21	0.0004				120	Fe			3.381
5	Blain et al. 2004	-18	40	3	NPSi	2	10	0.31	2	0	0	0	0			5.59	0.17	2.21	0.0004				120	Fe			2.369
5	Blain et al. 2004	-18	40	3	NPFeSi	4	10	0.31	2	0.0025	0	0	0			5.59	0.17	2.21	0.0004				120	Fe			3.565
5	Blain et al. 2004	-18	40	3	dust						0	0	0			5.59	0.17	2.21	0.0004				120	Fe			3.887
6	Bonnet et al. 2008	-136	-9	1	I	0	0	0	0	0	0	0	0			1.66	0.3	1.31	0.00014				0	Fe
6	Bonnet et al. 2008	-136	-9	1	C	0	0	0	0	0	0	0	0			1.66	0.3	1.31	0.00014				48	Fe
6	Bonnet et al. 2008	-136	-9	1	Fe	1	0	0	0	0.002	0	0	0			1.66	0.3	1.31	0.00014				48	Fe
6	Bonnet et al. 2008	-136	-9	1	NPSi	2	3	0.3	3	0	0	0	0			1.66	0.3	1.31	0.00014				48	Fe
6	Bonnet et al. 2008	-136	-9	1	NPFeSi	4	3	0.3	3	0.002	0	0	0			1.66	0.3	1.31	0.00014				48	Fe
6	Bonnet et al. 2008	-114	-26	2	I	0	0	0	0	0	0	0	0			0.003	0.11	0.98	0.0001				0	N
6	Bonnet et al. 2008	-114	-26	2	C	0	0	0	0	0	0	0	0			0.003	0.11	0.98	0.0001				48	N
6	Bonnet et al. 2008	-114	-26	2	Fe	1	0	0	0	0.002	0	0	0			0.003	0.11	0.98	0.0001				48	N
6	Bonnet et al. 2008	-114	-26	2	N	1	3	0	0	0	0	0	0			0.003	0.11	0.98	0.0001				48	N
6	Bonnet et al. 2008	-114	-26	2	NFe	2	3	0	0	0.002	0	0	0			0.003	0.11	0.98	0.0001				48	N
6	Bonnet et al. 2008	-114	-26	2	NPFe	3	3	0.3	0	0.002	0	0	0			0.003	0.11	0.98	0.0001				48	N
6	Bonnet et al. 2008	-114	-26	2	dust						0	0	0			0.003	0.11	0.98	0.0001				48	N
6	Bonnet et al. 2008	-91	-32	3	I	0	0	0	0	0	0	0	0			0.02	0.14	1.21	0.0001				0	N_Fe
6	Bonnet et al. 2008	-91	-32	3	C	0	0	0	0	0	0	0	0			0.02	0.14	1.21	0.0001				48	N_Fe
6	Bonnet et al. 2008	-91	-32	3	Fe	1	0	0	0	0.002	0	0	0			0.02	0.14	1.21	0.0001				48	N_Fe
6	Bonnet et al. 2008	-91	-32	3	N	1	3	0	0	0	0	0	0			0.02	0.14	1.21	0.0001				48	N_Fe
6	Bonnet et al. 2008	-91	-32	3	NFe	2	3	0	0	0.002	0	0	0			0.02	0.14	1.21	0.0001				48	N_Fe
6	Bonnet et al. 2008	-91	-32	3	NPFe	3	3	0.3	0	0.002	0	0	0			0.02	0.14	1.21	0.0001				48	N_Fe
6	Bonnet et al. 2008	-91	-32	3	dust						0	0	0			0.02	0.14	1.21	0.0001				48	N_Fe
7	Boyd et al. 2000	140	-61	1	I	0	0	0	0	0	0	0	0			25	1.5	10	8e-05				0	Fe			0.25
7	Boyd et al. 2000	140	-61	1	C	0	0	0	0	0	0	0	0			25	1.5	10	8e-05				96	Fe			0.28
7	Boyd et al. 2000	140	-61	1	Fe	1	0	0	0	0.003	0	0	0			25	1.5	10	8e-05				96	Fe			0.584
8	Boyd et al. 2001	142	-47	1																				Fe
9	Boyd et al. 2005	-145	50	1																				Fe
10	Browning et al. 2017a	11.89	-18.89	1	I	0	0	0	0	0	0	0	0		16.5	20.272	1.475	5.158	0.00114	7.2e-05	0.00038	0.001492	0				0.719
10	Browning et al. 2017a	11.89	-18.89	1	C	0	0	0	0	0	0	0	0		16.5	20.272	1.475	5.158	0.00114	7.2e-05	0.00038	0.001492	48				2.93
10	Browning et al. 2017a	11.89	-18.89	1	Fe	1	0	0	0	0.002	0	0	0		16.5	20.272	1.475	5.158	0.00114	7.2e-05	0.00038	0.001492	48				2.4
10	Browning et al. 2017a	11.89	-18.89	1	Co	1	0	0	0	0	0.002	0	0		16.5	20.272	1.475	5.158	0.00114	7.2e-05	0.00038	0.001492	48				3.415
10	Browning et al. 2017a	11.89	-18.89	1	FeCo	2	0	0	0	0	0.002	0	0		16.5	20.272	1.475	5.158	0.00114	7.2e-05	0.00038	0.001492	48				2.936
10	Browning et al. 2017a	11.89	-18.89	1	B12Fe	2	0	0	0	0.002	0	0	0	1e-10	16.5	20.272	1.475	5.158	0.00114	7.2e-05	0.00038	0.001492	48				3.223
10	Browning et al. 2017a	10.47	-16.34	2	I	0	0	0	0	0	0	0	0		21.6	3.37	0.175	0.443	0.00037	4.4e-05	8e-05	0.002896	0	Fe	N		1.665
10	Browning et al. 2017a	10.47	-16.34	2	C	0	0	0	0	0	0	0	0		21.6	3.37	0.175	0.443	0.00037	4.4e-05	8e-05	0.002896	48	Fe	N		1.819
10	Browning et al. 2017a	10.47	-16.34	2	N	1	2	0	0	0	0	0	0		21.6	3.37	0.175	0.443	0.00037	4.4e-05	8e-05	0.002896	48	Fe	N		2.022
10	Browning et al. 2017a	10.47	-16.34	2	Fe	1	0	0	0	0.002	0	0	0		21.6	3.37	0.175	0.443	0.00037	4.4e-05	8e-05	0.002896	48	Fe	N		2.54
10	Browning et al. 2017a	10.47	-16.34	2	Co	1	0	0	0	0	0.002	0	0		21.6	3.37	0.175	0.443	0.00037	4.4e-05	8e-05	0.002896	48	Fe	N		1.768
10	Browning et al. 2017a	10.47	-16.34	2	NFe	2	2	0	0	0.002	0	0	0		21.6	3.37	0.175	0.443	0.00037	4.4e-05	8e-05	0.002896	48	Fe	N		3.862
10	Browning et al. 2017a	10.47	-16.34	2	NCo	2	2	0	0	0	0.002	0	0		21.6	3.37	0.175	0.443	0.00037	4.4e-05	8e-05	0.002896	48	Fe	N		2.286
10	Browning et al. 2017a	10.47	-16.34	2	FeCo	2	0	0	0	0.002	0.002	0	0		21.6	3.37	0.175	0.443	0.00037	4.4e-05	8e-05	0.002896	48	Fe	N		2.81
10	Browning et al. 2017a	10.47	-16.34	2	NFeCo	3	2	0	0	0.002	0.002	0	0		21.6	3.37	0.175	0.443	0.00037	4.4e-05	8e-05	0.002896	48	Fe	N		3.667
10	Browning et al. 2017a	10.47	-16.34	2	NFeB12	3	2	0	0	0.002	0	0	0	1e-10	21.6	3.37	0.175	0.443	0.00037	4.4e-05	8e-05	0.002896	48	Fe	N		4.01
10	Browning et al. 2017a	12.49	-10.5	3	I	0	0	0	0	0	0	0	0		27.5	0.032	0.089	4.935	0.000822	6.8e-05	0.00011	0.004363	0	N			0.108
10	Browning et al. 2017a	12.49	-10.5	3	C	0	0	0	0	0	0	0	0		27.5	0.032	0.089	4.935	0.000822	6.8e-05	0.00011	0.004363	48	N			0.218
10	Browning et al. 2017a	12.49	-10.5	3	N	1	2	0	0	0	0	0	0		27.5	0.032	0.089	4.935	0.000822	6.8e-05	0.00011	0.004363	48	N			0.517
10	Browning et al. 2017a	12.49	-10.5	3	Fe	1	0	0	0	0.002	0	0	0		27.5	0.032	0.089	4.935	0.000822	6.8e-05	0.00011	0.004363	48	N			0.307
10	Browning et al. 2017a	12.49	-10.5	3	Co	1	0	0	0	0	0.002	0	0		27.5	0.032	0.089	4.935	0.000822	6.8e-05	0.00011	0.004363	48	N			0.263
10	Browning et al. 2017a	12.49	-10.5	3	NFe	2	2	0	0	0.002	0	0	0		27.5	0.032	0.089	4.935	0.000822	6.8e-05	0.00011	0.004363	48	N			0.584
10	Browning et al. 2017a	12.49	-10.5	3	NCo	2	2	0	0	0	0.002	0	0		27.5	0.032	0.089	4.935	0.000822	6.8e-05	0.00011	0.004363	48	N			0.414
10	Browning et al. 2017a	12.49	-10.5	3	FeCo	2	0	0	0	0.002	0.002	0	0		27.5	0.032	0.089	4.935	0.000822	6.8e-05	0.00011	0.004363	48	N			0.27
10	Browning et al. 2017a	12.49	-10.5	3	NFeCo	3	2	0	0	0.002	0.002	0	0		27.5	0.032	0.089	4.935	0.000822	6.8e-05	0.00011	0.004363	48	N			0.481
10	Browning et al. 2017a	12.49	-10.5	3	NFeB12	3	2	0	0	0.002	0	0	0	1e-10	27.5	0.032	0.089	4.935	0.000822	6.8e-05	0.00011	0.004363	48	N			0.532
10	Browning et al. 2017a	7.37	-3	4	I	0	0	0	0	0	0	0	0		27.3	0.043	0.065	1.469	0.002405	3e-05	0.00011	0.003565	0	N			0.11
10	Browning et al. 2017a	7.37	-3	4	C	0	0	0	0	0	0	0	0		27.3	0.043	0.065	1.469	0.002405	3e-05	0.00011	0.003565	48	N			0.135
10	Browning et al. 2017a	7.37	-3	4	N	1	2	0	0	0	0	0	0		27.3	0.043	0.065	1.469	0.002405	3e-05	0.00011	0.003565	48	N			0.918
10	Browning et al. 2017a	7.37	-3	4	Fe	1	0	0	0	0.002	0	0	0		27.3	0.043	0.065	1.469	0.002405	3e-05	0.00011	0.003565	48	N			0.167
10	Browning et al. 2017a	7.37	-3	4	Co	1	0	0	0	0	0.002	0	0		27.3	0.043	0.065	1.469	0.002405	3e-05	0.00011	0.003565	48	N			0.176
10	Browning et al. 2017a	7.37	-3	4	NFe	2	2	0	0	0.002	0	0	0		27.3	0.043	0.065	1.469	0.002405	3e-05	0.00011	0.003565	48	N			0.994
10	Browning et al. 2017a	7.37	-3	4	NCo	2	2	0	0	0	0.002	0	0		27.3	0.043	0.065	1.469	0.002405	3e-05	0.00011	0.003565	48	N			0.845
10	Browning et al. 2017a	7.37	-3	4	FeCo	2	0	0	0	0.002	0.002	0	0		27.3	0.043	0.065	1.469	0.002405	3e-05	0.00011	0.003565	48	N			0.146
10	Browning et al. 2017a	7.37	-3	4	NFeCo	3	2	0	0	0.002	0.002	0	0		27.3	0.043	0.065	1.469	0.002405	3e-05	0.00011	0.003565	48	N			0.845
10	Browning et al. 2017a	7.37	-3	4	NFeB12	3	2	0	0	0.002	0	0	0	1e-10	27.3	0.043	0.065	1.469	0.002405	3e-05	0.00011	0.003565	48	N			0.974
10	Browning et al. 2017a	0.29	-3	5	I	0	0	0	0	0	0	0	0		26.5	0.038	0.35	4.8	0.000224	1.7e-05		0.002024	0	N	Fe	Co	0.073
10	Browning et al. 2017a	0.29	-3	5	C	0	0	0	0	0	0	0	0		26.5	0.038	0.35	4.8	0.000224	1.7e-05		0.002024	48	N	Fe	Co	0.041
10	Browning et al. 2017a	0.29	-3	5	N	1	2	0	0	0	0	0	0		26.5	0.038	0.35	4.8	0.000224	1.7e-05		0.002024	48	N	Fe	Co	0.36
10	Browning et al. 2017a	0.29	-3	5	Fe	1	0	0	0	0.002	0	0	0		26.5	0.038	0.35	4.8	0.000224	1.7e-05		0.002024	48	N	Fe	Co	0.064
10	Browning et al. 2017a	0.29	-3	5	Co	1	0	0	0	0	0.002	0	0		26.5	0.038	0.35	4.8	0.000224	1.7e-05		0.002024	48	N	Fe	Co	0.067
10	Browning et al. 2017a	0.29	-3	5	NFe	2	2	0	0	0.002	0	0	0		26.5	0.038	0.35	4.8	0.000224	1.7e-05		0.002024	48	N	Fe	Co	0.467
10	Browning et al. 2017a	0.29	-3	5	NCo	2	2	0	0	0	0.002	0	0		26.5	0.038	0.35	4.8	0.000224	1.7e-05		0.002024	48	N	Fe	Co	0.305
10	Browning et al. 2017a	0.29	-3	5	FeCo	2	0	0	0	0.002	0.002	0	0		26.5	0.038	0.35	4.8	0.000224	1.7e-05		0.002024	48	N	Fe	Co	0.069
10	Browning et al. 2017a	0.29	-3	5	NFeCo	3	2	0	0	0.002	0.002	0	0		26.5	0.038	0.35	4.8	0.000224	1.7e-05		0.002024	48	N	Fe	Co	0.659
10	Browning et al. 2017a	0.29	-3	5	NFeB12	3	2	0	0	0.002	0	0	0	1e-10	26.5	0.038	0.35	4.8	0.000224	1.7e-05		0.002024	48	N	Fe	Co	0.463
10	Browning et al. 2017a	0	-7.83	6	I	0	0	0	0	0	0	0	0		24	0.014	0.086	1.106	0.000405	1.8e-05	4e-05	0.002121	0	N	Fe		0.082
10	Browning et al. 2017a	0	-7.83	6	C	0	0	0	0	0	0	0	0		24	0.014	0.086	1.106	0.000405	1.8e-05	4e-05	0.002121	48	N	Fe		0.091
10	Browning et al. 2017a	0	-7.83	6	N	1	2	0	0	0	0	0	0		24	0.014	0.086	1.106	0.000405	1.8e-05	4e-05	0.002121	48	N	Fe		0.199
10	Browning et al. 2017a	0	-7.83	6	Fe	1	0	0	0	0.002	0	0	0		24	0.014	0.086	1.106	0.000405	1.8e-05	4e-05	0.002121	48	N	Fe		0.066
10	Browning et al. 2017a	0	-7.83	6	Co	1	0	0	0	0	0.002	0	0		24	0.014	0.086	1.106	0.000405	1.8e-05	4e-05	0.002121	48	N	Fe		0.046
10	Browning et al. 2017a	0	-7.83	6	NFe	2	2	0	0	0.002	0	0	0		24	0.014	0.086	1.106	0.000405	1.8e-05	4e-05	0.002121	48	N	Fe		0.625
10	Browning et al. 2017a	0	-7.83	6	NCo	2	2	0	0	0	0.002	0	0		24	0.014	0.086	1.106	0.000405	1.8e-05	4e-05	0.002121	48	N	Fe		0.195
10	Browning et al. 2017a	0	-7.83	6	FeCo	2	0	0	0	0.002	0.002	0	0		24	0.014	0.086	1.106	0.000405	1.8e-05	4e-05	0.002121	48	N	Fe		0.059
10	Browning et al. 2017a	0	-7.83	6	NFeCo	3	2	0	0	0.002	0.002	0	0		24	0.014	0.086	1.106	0.000405	1.8e-05	4e-05	0.002121	48	N	Fe		0.589
10	Browning et al. 2017a	0	-7.83	6	NFeB12	3	2	0	0	0.002	0	0	0	1e-10	24	0.014	0.086	1.106	0.000405	1.8e-05	4e-05	0.002121	48	N	Fe		0.588
10	Browning et al. 2017a	0	-15.89	7	I	0	0	0	0	0	0	0	0		21.3	1.833	0.211	0.394	8.7e-05	1.8e-05	4e-05	0.001569	0	N_Fe	Co_B12		0.098
10	Browning et al. 2017a	0	-15.89	7	C	0	0	0	0	0	0	0	0		21.3	1.833	0.211	0.394	8.7e-05	1.8e-05	4e-05	0.001569	48	N_Fe	Co_B12		0.163
10	Browning et al. 2017a	0	-15.89	7	N	1	2	0	0	0	0	0	0		21.3	1.833	0.211	0.394	8.7e-05	1.8e-05	4e-05	0.001569	48	N_Fe	Co_B12		0.178
10	Browning et al. 2017a	0	-15.89	7	Fe	1	0	0	0	0.002	0	0	0		21.3	1.833	0.211	0.394	8.7e-05	1.8e-05	4e-05	0.001569	48	N_Fe	Co_B12		0.295
10	Browning et al. 2017a	0	-15.89	7	Co	1	0	0	0	0	0.002	0	0		21.3	1.833	0.211	0.394	8.7e-05	1.8e-05	4e-05	0.001569	48	N_Fe	Co_B12		0.112
10	Browning et al. 2017a	0	-15.89	7	NFe	2	2	0	0	0.002	0	0	0		21.3	1.833	0.211	0.394	8.7e-05	1.8e-05	4e-05	0.001569	48	N_Fe	Co_B12		0.935
10	Browning et al. 2017a	0	-15.89	7	NCo	2	2	0	0	0	0.002	0	0		21.3	1.833	0.211	0.394	8.7e-05	1.8e-05	4e-05	0.001569	48	N_Fe	Co_B12		0.174
10	Browning et al. 2017a	0	-15.89	7	FeCo	2	0	0	0	0.002	0.002	0	0		21.3	1.833	0.211	0.394	8.7e-05	1.8e-05	4e-05	0.001569	48	N_Fe	Co_B12		0.192
10	Browning et al. 2017a	0	-15.89	7	NFeCo	3	2	0	0	0.002	0.002	0	0		21.3	1.833	0.211	0.394	8.7e-05	1.8e-05	4e-05	0.001569	48	N_Fe	Co_B12		1.832
10	Browning et al. 2017a	0	-15.89	7	NFeB12	3	2	0	0	0.002	0	0	0	1e-10	21.3	1.833	0.211	0.394	8.7e-05	1.8e-05	4e-05	0.001569	48	N_Fe	Co_B12		1.814
10	Browning et al. 2017a	0	-23.85	8	I	0	0	0	0	0	0	0	0		22.3	0.228	0.145	0.711	0.00015	1e-05	0.00054	0.001072	0	N_Fe	Co_B12		0.018
10	Browning et al. 2017a	0	-23.85	8	C	0	0	0	0	0	0	0	0		22.3	0.228	0.145	0.711	0.00015	1e-05	0.00054	0.001072	48	N_Fe	Co_B12		0.014
10	Browning et al. 2017a	0	-23.85	8	N	1	2	0	0	0	0	0	0		22.3	0.228	0.145	0.711	0.00015	1e-05	0.00054	0.001072	48	N_Fe	Co_B12		0.057
10	Browning et al. 2017a	0	-23.85	8	Fe	1	0	0	0	0.002	0	0	0		22.3	0.228	0.145	0.711	0.00015	1e-05	0.00054	0.001072	48	N_Fe	Co_B12		0.032
10	Browning et al. 2017a	0	-23.85	8	Co	1	0	0	0	0	0.002	0	0		22.3	0.228	0.145	0.711	0.00015	1e-05	0.00054	0.001072	48	N_Fe	Co_B12		0.037
10	Browning et al. 2017a	0	-23.85	8	NFe	2	2	0	0	0.002	0	0	0		22.3	0.228	0.145	0.711	0.00015	1e-05	0.00054	0.001072	48	N_Fe	Co_B12		0.52
10	Browning et al. 2017a	0	-23.85	8	NCo	2	2	0	0	0	0.002	0	0		22.3	0.228	0.145	0.711	0.00015	1e-05	0.00054	0.001072	48	N_Fe	Co_B12		0.069
10	Browning et al. 2017a	0	-23.85	8	FeCo	2	0	0	0	0.002	0.002	0	0		22.3	0.228	0.145	0.711	0.00015	1e-05	0.00054	0.001072	48	N_Fe	Co_B12		0.021
10	Browning et al. 2017a	0	-23.85	8	NFeCo	3	2	0	0	0.002	0.002	0	0		22.3	0.228	0.145	0.711	0.00015	1e-05	0.00054	0.001072	48	N_Fe	Co_B12		1.306
10	Browning et al. 2017a	0	-23.85	8	NFeB12	3	2	0	0	0.002	0	0	0	1e-10	22.3	0.228	0.145	0.711	0.00015	1e-05	0.00054	0.001072	48	N_Fe	Co_B12		1.351
10	Browning et al. 2017a	1.18	-29.43	9	I	0	0	0	0	0	0	0	0		21.9	0.089	0.187	0.772	0.000116	1e-05	0.0002	0.000968	0	N_Fe	Co_B12		0.012
10	Browning et al. 2017a	1.18	-29.43	9	C	0	0	0	0	0	0	0	0		21.9	0.089	0.187	0.772	0.000116	1e-05	0.0002	0.000968	48	N_Fe	Co_B12		0.014
10	Browning et al. 2017a	1.18	-29.43	9	N	1	2	0	0	0	0	0	0		21.9	0.089	0.187	0.772	0.000116	1e-05	0.0002	0.000968	48	N_Fe	Co_B12		0.055
10	Browning et al. 2017a	1.18	-29.43	9	Fe	1	0	0	0	0.002	0	0	0		21.9	0.089	0.187	0.772	0.000116	1e-05	0.0002	0.000968	48	N_Fe	Co_B12		0.036
10	Browning et al. 2017a	1.18	-29.43	9	Co	1	0	0	0	0	0.002	0	0		21.9	0.089	0.187	0.772	0.000116	1e-05	0.0002	0.000968	48	N_Fe	Co_B12		0.027
10	Browning et al. 2017a	1.18	-29.43	9	NFe	2	2	0	0	0.002	0	0	0		21.9	0.089	0.187	0.772	0.000116	1e-05	0.0002	0.000968	48	N_Fe	Co_B12		0.545
10	Browning et al. 2017a	1.18	-29.43	9	NCo	2	2	0	0	0	0.002	0	0		21.9	0.089	0.187	0.772	0.000116	1e-05	0.0002	0.000968	48	N_Fe	Co_B12		0.062
10	Browning et al. 2017a	1.18	-29.43	9	FeCo	2	0	0	0	0.002	0.002	0	0		21.9	0.089	0.187	0.772	0.000116	1e-05	0.0002	0.000968	48	N_Fe	Co_B12		0.041
10	Browning et al. 2017a	1.18	-29.43	9	NFeCo	3	2	0	0	0.002	0.002	0	0		21.9	0.089	0.187	0.772	0.000116	1e-05	0.0002	0.000968	48	N_Fe	Co_B12		1.25
10	Browning et al. 2017a	1.18	-29.43	9	NFeB12	3	2	0	0	0.002	0	0	0	1e-10	21.9	0.089	0.187	0.772	0.000116	1e-05	0.0002	0.000968	48	N_Fe	Co_B12		1.521
10	Browning et al. 2017a	10.71	-29.03	10	I	0	0	0	0	0	0	0	0		20.9	0.063	0.195	0.019	0.000122	9e-06	8e-05	0.001144	0	N_Fe			0.03
10	Browning et al. 2017a	10.71	-29.03	10	C	0	0	0	0	0	0	0	0		20.9	0.063	0.195	0.019	0.000122	9e-06	8e-05	0.001144	48	N_Fe			0.032
10	Browning et al. 2017a	10.71	-29.03	10	N	1	2	0	0	0	0	0	0		20.9	0.063	0.195	0.019	0.000122	9e-06	8e-05	0.001144	48	N_Fe			0.103
10	Browning et al. 2017a	10.71	-29.03	10	Fe	1	0	0	0	0.002	0	0	0		20.9	0.063	0.195	0.019	0.000122	9e-06	8e-05	0.001144	48	N_Fe			0.046
10	Browning et al. 2017a	10.71	-29.03	10	Co	1	0	0	0	0	0.002	0	0		20.9	0.063	0.195	0.019	0.000122	9e-06	8e-05	0.001144	48	N_Fe			0.039
10	Browning et al. 2017a	10.71	-29.03	10	NFe	2	2	0	0	0.002	0	0	0		20.9	0.063	0.195	0.019	0.000122	9e-06	8e-05	0.001144	48	N_Fe			0.662
10	Browning et al. 2017a	10.71	-29.03	10	NCo	2	2	0	0	0	0.002	0	0		20.9	0.063	0.195	0.019	0.000122	9e-06	8e-05	0.001144	48	N_Fe			0.11
10	Browning et al. 2017a	10.71	-29.03	10	FeCo	2	0	0	0	0.002	0.002	0	0		20.9	0.063	0.195	0.019	0.000122	9e-06	8e-05	0.001144	48	N_Fe			0.053
10	Browning et al. 2017a	10.71	-29.03	10	NFeCo	3	2	0	0	0.002	0.002	0	0		20.9	0.063	0.195	0.019	0.000122	9e-06	8e-05	0.001144	48	N_Fe			0.568
10	Browning et al. 2017a	10.71	-29.03	10	NFeB12	3	2	0	0	0.002	0	0	0	1e-10	20.9	0.063	0.195	0.019	0.000122	9e-06	8e-05	0.001144	48	N_Fe			0.848
10	Browning et al. 2017a	15.04	-27.97	11	I	0	0	0	0	0	0	0	0		18.7	2.885	3.553	38.982	0.000885	4.3e-05	0.00035	0.001642	0				0.754
10	Browning et al. 2017a	15.04	-27.97	11	C	0	0	0	0	0	0	0	0		18.7	2.885	3.553	38.982	0.000885	4.3e-05	0.00035	0.001642	48				0.351
10	Browning et al. 2017a	15.04	-27.97	11	Fe	1	0	0	0	0.002	0	0	0		18.7	2.885	3.553	38.982	0.000885	4.3e-05	0.00035	0.001642	48				0.357
10	Browning et al. 2017a	15.04	-27.97	11	Co	1	0	0	0	0	0.002	0	0		18.7	2.885	3.553	38.982	0.000885	4.3e-05	0.00035	0.001642	48				0.474
10	Browning et al. 2017a	15.04	-27.97	11	FeCo	2	0	0	0	0	0.002	0	0		18.7	2.885	3.553	38.982	0.000885	4.3e-05	0.00035	0.001642	48				0.369
10	Browning et al. 2017a	15.04	-27.97	11	B12Fe	2	0	0	0	0.002	0	0	0	1e-10	18.7	2.885	3.553	38.982	0.000885	4.3e-05	0.00035	0.001642	48				0.346
11	Browning et al. 2017b	-56.1332	13.8705	1	I	0	0	0	0	0	0	0	0		27.5714	0.0119342	0.0124749		0.00128877	3.88e-05	0.000225633	0.00448222	0	N	P
11	Browning et al. 2017b	-56.1332	13.8705	1	C	0	0	0	0	0	0	0	0		27.5714	0.0119342	0.0124749		0.00128877	3.88e-05	0.000225633	0.00448222	48	N	P		0.072
11	Browning et al. 2017b	-56.1332	13.8705	1	N	1	2	0	0	0	0	0	0		27.5714	0.0119342	0.0124749		0.00128877	3.88e-05	0.000225633	0.00448222	48	N	P		0.199
11	Browning et al. 2017b	-56.1332	13.8705	1	P	1	0	0.2	0	0	0	0	0		27.5714	0.0119342	0.0124749		0.00128877	3.88e-05	0.000225633	0.00448222	48	N	P		0.072
11	Browning et al. 2017b	-56.1332	13.8705	1	Fe	1	0	0	0	0.002	0	0	0		27.5714	0.0119342	0.0124749		0.00128877	3.88e-05	0.000225633	0.00448222	48	N	P		0.066
11	Browning et al. 2017b	-56.1332	13.8705	1	NP	2	2	0.2	0	0	0	0	0		27.5714	0.0119342	0.0124749		0.00128877	3.88e-05	0.000225633	0.00448222	48	N	P		0.443
11	Browning et al. 2017b	-56.1332	13.8705	1	NFe	2	2		0	0	0	0	0		27.5714	0.0119342	0.0124749		0.00128877	3.88e-05	0.000225633	0.00448222	48	N	P		0.198
11	Browning et al. 2017b	-56.1332	13.8705	1	PFe	2	0	0.2	0	0.002	0	0	0		27.5714	0.0119342	0.0124749		0.00128877	3.88e-05	0.000225633	0.00448222	48	N	P		0.081
11	Browning et al. 2017b	-56.1332	13.8705	1	NPFe	3	2	0.2	0	0.002	0	0	0		27.5714	0.0119342	0.0124749		0.00128877	3.88e-05	0.000225633	0.00448222	48	N	P		0.502
11	Browning et al. 2017b	-52.3974	12.2578	2	I	0	0	0	0	0	0	0	0		26.656	0.00456059	0.00279724		0.000560949	1.26e-05	9.87e-05	0.00232234	0	N_P			0.057
11	Browning et al. 2017b	-52.3974	12.2578	2	C	0	0	0	0	0	0	0	0		26.656	0.00456059	0.00279724		0.000560949	1.26e-05	9.87e-05	0.00232234	48	N_P			0.036
11	Browning et al. 2017b	-52.3974	12.2578	2	N	1	2	0	0	0	0	0	0		26.656	0.00456059	0.00279724		0.000560949	1.26e-05	9.87e-05	0.00232234	48	N_P			0.071
11	Browning et al. 2017b	-52.3974	12.2578	2	NP	2	2	0.2	0	0	0	0	0		26.656	0.00456059	0.00279724		0.000560949	1.26e-05	9.87e-05	0.00232234	48	N_P			0.141
11	Browning et al. 2017b	-52.3974	12.2578	2	NFe	2	2	0	0	0.002	0	0	0		26.656	0.00456059	0.00279724		0.000560949	1.26e-05	9.87e-05	0.00232234	48	N_P			0.08
11	Browning et al. 2017b	-52.3974	12.2578	2	NZn	2	2	0	0	0	0	0.002	0		26.656	0.00456059	0.00279724		0.000560949	1.26e-05	9.87e-05	0.00232234	48	N_P			0.056
11	Browning et al. 2017b	-52.3974	12.2578	2	NPFe	3	2	0.2	0	0.002	0	0	0		26.656	0.00456059	0.00279724		0.000560949	1.26e-05	9.87e-05	0.00232234	48	N_P			0.143
11	Browning et al. 2017b	-52.3974	12.2578	2	NPZn	3	2	0.2	0	0	0	0.002	0		26.656	0.00456059	0.00279724		0.000560949	1.26e-05	9.87e-05	0.00232234	48	N_P			0.126
11	Browning et al. 2017b	-52.3974	12.2578	2	NFeZn	3	2	0.2	0	0.002	0	0.002	0		26.656	0.00456059	0.00279724		0.000560949	1.26e-05	9.87e-05	0.00232234	48	N_P			0.066
11	Browning et al. 2017b	-52.3974	12.2578	2	NPFeZn	4	2	0.2	0	0.002	0	0.002	0		26.656	0.00456059	0.00279724		0.000560949	1.26e-05	9.87e-05	0.00232234	48	N_P			0.175
11	Browning et al. 2017b	-40.901	9.7173	3	I	0	0	0	0	0	0	0	0		26.6975	0.00255101	0.0209771		0.000611266	1.1e-05	0.001556	0.00212852	0				0.084
11	Browning et al. 2017b	-40.901	9.7173	3	C	0	0	0	0	0	0	0	0		26.6975	0.00255101	0.0209771		0.000611266	1.1e-05	0.001556	0.00212852	48				0.055
11	Browning et al. 2017b	-40.901	9.7173	3	P	1	0	0.2	0	0	0	0	0		26.6975	0.00255101	0.0209771		0.000611266	1.1e-05	0.001556	0.00212852	48				0.058
11	Browning et al. 2017b	-40.901	9.7173	3	Fe	1	0	0	0	0.002	0	0	0		26.6975	0.00255101	0.0209771		0.000611266	1.1e-05	0.001556	0.00212852	48				0.082
11	Browning et al. 2017b	-40.901	9.7173	3	Zn	1	0	0	0	0	0	0.002	0		26.6975	0.00255101	0.0209771		0.000611266	1.1e-05	0.001556	0.00212852	48				0.078
11	Browning et al. 2017b	-40.901	9.7173	3	PFe	2	0	0.2	0	0.002	0	0	0		26.6975	0.00255101	0.0209771		0.000611266	1.1e-05	0.001556	0.00212852	48				0.061
11	Browning et al. 2017b	-40.901	9.7173	3	PZn	2	0	0.2	0	0	0	0.002	0		26.6975	0.00255101	0.0209771		0.000611266	1.1e-05	0.001556	0.00212852	48				0.075
11	Browning et al. 2017b	-40.901	9.7173	3	FeZn	2	0	0	0	0.002	0	0.002	0		26.6975	0.00255101	0.0209771		0.000611266	1.1e-05	0.001556	0.00212852	48				0.078
11	Browning et al. 2017b	-40.901	9.7173	3	PFeZn	3	0	0.2	0	0.002	0	0.002	0		26.6975	0.00255101	0.0209771		0.000611266	1.1e-05	0.001556	0.00212852	48				0.085
11	Browning et al. 2017b	-35.2806	8.48561	4	I	0	0	0	0	0	0	0	0		26.5358	0.0414168	0.0145074		0.000283242	1.62e-05	2.32e-05	0.00223151	0	N	P		0.105
11	Browning et al. 2017b	-35.2806	8.48561	4	C	0	0	0	0	0	0	0	0		26.5358	0.0414168	0.0145074		0.000283242	1.62e-05	2.32e-05	0.00223151	48	N	P		0.048
11	Browning et al. 2017b	-35.2806	8.48561	4	N	1	2	0	0	0	0	0	0		26.5358	0.0414168	0.0145074		0.000283242	1.62e-05	2.32e-05	0.00223151	48	N	P		0.16
11	Browning et al. 2017b	-35.2806	8.48561	4	P	1	0	0.2	0	0	0	0	0		26.5358	0.0414168	0.0145074		0.000283242	1.62e-05	2.32e-05	0.00223151	48	N	P		0.057
11	Browning et al. 2017b	-35.2806	8.48561	4	Fe	1	0	0	0	0.002	0	0	0		26.5358	0.0414168	0.0145074		0.000283242	1.62e-05	2.32e-05	0.00223151	48	N	P		0.06
11	Browning et al. 2017b	-35.2806	8.48561	4	NP	2	2	0.2	0	0	0	0	0		26.5358	0.0414168	0.0145074		0.000283242	1.62e-05	2.32e-05	0.00223151	48	N	P		0.252
11	Browning et al. 2017b	-35.2806	8.48561	4	NFe	2	2		0	0	0	0	0		26.5358	0.0414168	0.0145074		0.000283242	1.62e-05	2.32e-05	0.00223151	48	N	P		0.162
11	Browning et al. 2017b	-35.2806	8.48561	4	PFe	2	0	0.2	0	0.002	0	0	0		26.5358	0.0414168	0.0145074		0.000283242	1.62e-05	2.32e-05	0.00223151	48	N	P		0.057
11	Browning et al. 2017b	-35.2806	8.48561	4	NPFe	3	2	0.2	0	0.002	0	0	0		26.5358	0.0414168	0.0145074		0.000283242	1.62e-05	2.32e-05	0.00223151	48	N	P		0.25
11	Browning et al. 2017b	-30.6051	11	5	I	0	0	0	0	0	0	0	0		25.6408	0.0576803	0.010996		0.000994299	1.12e-05	3.36e-05	0.00218703	0	N	P		0.089
11	Browning et al. 2017b	-30.6051	11	5	C	0	0	0	0	0	0	0	0		25.6408	0.0576803	0.010996		0.000994299	1.12e-05	3.36e-05	0.00218703	48	N	P		0.066
11	Browning et al. 2017b	-30.6051	11	5	N	1	2	0	0	0	0	0	0		25.6408	0.0576803	0.010996		0.000994299	1.12e-05	3.36e-05	0.00218703	48	N	P		0.137
11	Browning et al. 2017b	-30.6051	11	5	NP	2	2	0.2	0	0	0	0	0		25.6408	0.0576803	0.010996		0.000994299	1.12e-05	3.36e-05	0.00218703	48	N	P		0.222
11	Browning et al. 2017b	-30.6051	11	5	NFe	2	2	0	0	0.002	0	0	0		25.6408	0.0576803	0.010996		0.000994299	1.12e-05	3.36e-05	0.00218703	48	N	P		0.157
11	Browning et al. 2017b	-30.6051	11	5	NZn	2	2	0	0	0	0	0.002	0		25.6408	0.0576803	0.010996		0.000994299	1.12e-05	3.36e-05	0.00218703	48	N	P		0.166
11	Browning et al. 2017b	-30.6051	11	5	NPFe	3	2	0.2	0	0.002	0	0	0		25.6408	0.0576803	0.010996		0.000994299	1.12e-05	3.36e-05	0.00218703	48	N	P		0.37
11	Browning et al. 2017b	-30.6051	11	5	NPZn	3	2	0.2	0	0	0	0.002	0		25.6408	0.0576803	0.010996		0.000994299	1.12e-05	3.36e-05	0.00218703	48	N	P		0.224
11	Browning et al. 2017b	-30.6051	11	5	NFeZn	3	2	0.2	0	0.002	0	0.002	0		25.6408	0.0576803	0.010996		0.000994299	1.12e-05	3.36e-05	0.00218703	48	N	P		0.209
11	Browning et al. 2017b	-30.6051	11	5	NPFeZn	4	2	0.2	0	0.002	0	0.002	0		25.6408	0.0576803	0.010996		0.000994299	1.12e-05	3.36e-05	0.00218703	48	N	P		0.227
11	Browning et al. 2017b	-28.039	12.2864	6	I	0	0	0	0	0	0	0	0		25.5124	0.000985541	0.00786555		0.000498411	1.38e-05	6.1e-05	0.00233345	0				0.044
11	Browning et al. 2017b	-28.039	12.2864	6	C	0	0	0	0	0	0	0	0		25.5124	0.000985541	0.00786555		0.000498411	1.38e-05	6.1e-05	0.00233345	48				0.059
11	Browning et al. 2017b	-28.039	12.2864	6	P	1	0	0.2	0	0	0	0	0		25.5124	0.000985541	0.00786555		0.000498411	1.38e-05	6.1e-05	0.00233345	48				0.043
11	Browning et al. 2017b	-28.039	12.2864	6	Fe	1	0	0	0	0.002	0	0	0		25.5124	0.000985541	0.00786555		0.000498411	1.38e-05	6.1e-05	0.00233345	48				0.059
11	Browning et al. 2017b	-28.039	12.2864	6	Zn	1	0	0	0	0	0	0.002	0		25.5124	0.000985541	0.00786555		0.000498411	1.38e-05	6.1e-05	0.00233345	48				0.056
11	Browning et al. 2017b	-28.039	12.2864	6	PFe	2	0	0.2	0	0.002	0	0	0		25.5124	0.000985541	0.00786555		0.000498411	1.38e-05	6.1e-05	0.00233345	48				0.056
11	Browning et al. 2017b	-28.039	12.2864	6	PZn	2	0	0.2	0	0	0	0.002	0		25.5124	0.000985541	0.00786555		0.000498411	1.38e-05	6.1e-05	0.00233345	48				0.056
11	Browning et al. 2017b	-28.039	12.2864	6	FeZn	2	0	0	0	0.002	0	0.002	0		25.5124	0.000985541	0.00786555		0.000498411	1.38e-05	6.1e-05	0.00233345	48				0.07
11	Browning et al. 2017b	-28.039	12.2864	6	PFeZn	3	0	0.2	0	0.002	0	0.002	0		25.5124	0.000985541	0.00786555		0.000498411	1.38e-05	6.1e-05	0.00233345	48				0.167
11	Browning et al. 2017b	-23	7.29758	7	I	0	0	0	0	0	0	0	0		27.4346	0.0471783	0.015507		0.00236601	2.43e-05	5.4e-05	0.00287988	0	N	P		0.079
11	Browning et al. 2017b	-23	7.29758	7	C	0	0	0	0	0	0	0	0		27.4346	0.0471783	0.015507		0.00236601	2.43e-05	5.4e-05	0.00287988	48	N	P		0.051
11	Browning et al. 2017b	-23	7.29758	7	N	1	2	0	0	0	0	0	0		27.4346	0.0471783	0.015507		0.00236601	2.43e-05	5.4e-05	0.00287988	48	N	P		0.236
11	Browning et al. 2017b	-23	7.29758	7	P	1	0	0.2	0	0	0	0	0		27.4346	0.0471783	0.015507		0.00236601	2.43e-05	5.4e-05	0.00287988	48	N	P		0.064
11	Browning et al. 2017b	-23	7.29758	7	Fe	1	0	0	0	0.002	0	0	0		27.4346	0.0471783	0.015507		0.00236601	2.43e-05	5.4e-05	0.00287988	48	N	P		0.074
11	Browning et al. 2017b	-23	7.29758	7	NP	2	2	0.2	0	0	0	0	0		27.4346	0.0471783	0.015507		0.00236601	2.43e-05	5.4e-05	0.00287988	48	N	P		0.303
11	Browning et al. 2017b	-23	7.29758	7	NFe	2	2		0	0	0	0	0		27.4346	0.0471783	0.015507		0.00236601	2.43e-05	5.4e-05	0.00287988	48	N	P		0.185
11	Browning et al. 2017b	-23	7.29758	7	PFe	2	0	0.2	0	0.002	0	0	0		27.4346	0.0471783	0.015507		0.00236601	2.43e-05	5.4e-05	0.00287988	48	N	P		0.072
11	Browning et al. 2017b	-23	7.29758	7	NPFe	3	2	0.2	0	0.002	0	0	0		27.4346	0.0471783	0.015507		0.00236601	2.43e-05	5.4e-05	0.00287988	48	N	P		0.316
11	Browning et al. 2017b	-20.9999	5.35282	8	I	0	0	0	0	0	0	0	0		28.8075	0.44236	0.034911		0.000983119	3.45e-05	0.000138815	0.00306414	0	N_P			0.1
11	Browning et al. 2017b	-20.9999	5.35282	8	C	0	0	0	0	0	0	0	0		28.8075	0.44236	0.034911		0.000983119	3.45e-05	0.000138815	0.00306414	48	N_P			0.06
11	Browning et al. 2017b	-20.9999	5.35282	8	N	1	2	0	0	0	0	0	0		28.8075	0.44236	0.034911		0.000983119	3.45e-05	0.000138815	0.00306414	48	N_P			0.158
11	Browning et al. 2017b	-20.9999	5.35282	8	P	1	0	0.2	0	0	0	0	0		28.8075	0.44236	0.034911		0.000983119	3.45e-05	0.000138815	0.00306414	48	N_P			0.066
11	Browning et al. 2017b	-20.9999	5.35282	8	Fe	1	0	0	0	0.002	0	0	0		28.8075	0.44236	0.034911		0.000983119	3.45e-05	0.000138815	0.00306414	48	N_P			0.09
11	Browning et al. 2017b	-20.9999	5.35282	8	NP	2	2	0.2	0	0	0	0	0		28.8075	0.44236	0.034911		0.000983119	3.45e-05	0.000138815	0.00306414	48	N_P			0.367
11	Browning et al. 2017b	-20.9999	5.35282	8	NFe	2	2		0	0	0	0	0		28.8075	0.44236	0.034911		0.000983119	3.45e-05	0.000138815	0.00306414	48	N_P			0.153
11	Browning et al. 2017b	-20.9999	5.35282	8	PFe	2	0	0.2	0	0.002	0	0	0		28.8075	0.44236	0.034911		0.000983119	3.45e-05	0.000138815	0.00306414	48	N_P			0.07
11	Browning et al. 2017b	-20.9999	5.35282	8	NPFe	3	2	0.2	0	0.002	0	0	0		28.8075	0.44236	0.034911		0.000983119	3.45e-05	0.000138815	0.00306414	48	N_P			0.487
11	Browning et al. 2017b	-20.9999	5.35282	8	NZn	2	2	0	0	0	0	0.002	0		28.8075	0.44236	0.034911		0.000983119	3.45e-05	0.000138815	0.00306414	48	N_P			0.117
11	Browning et al. 2017b	-19.3954	11	9	I	0	0	0	0	0	0	0	0		27.9553	0.205085	0.0459259		0.000461199	3.46e-05	0.000128988	0.00291419	0	N			0.104
11	Browning et al. 2017b	-19.3954	11	9	C	0	0	0	0	0	0	0	0		27.9553	0.205085	0.0459259		0.000461199	3.46e-05	0.000128988	0.00291419	48	N			0.069
11	Browning et al. 2017b	-19.3954	11	9	N	1	2	0	0	0	0	0	0		27.9553	0.205085	0.0459259		0.000461199	3.46e-05	0.000128988	0.00291419	48	N			0.254
11	Browning et al. 2017b	-19.3954	11	9	P	1	0	0.2	0	0	0	0	0		27.9553	0.205085	0.0459259		0.000461199	3.46e-05	0.000128988	0.00291419	48	N			0.07
11	Browning et al. 2017b	-19.3954	11	9	Fe	1	0	0	0	0.002	0	0	0		27.9553	0.205085	0.0459259		0.000461199	3.46e-05	0.000128988	0.00291419	48	N			0.064
11	Browning et al. 2017b	-19.3954	11	9	NP	2	2	0.2	0	0	0	0	0		27.9553	0.205085	0.0459259		0.000461199	3.46e-05	0.000128988	0.00291419	48	N			0.255
11	Browning et al. 2017b	-19.3954	11	9	NFe	2	2		0	0	0	0	0		27.9553	0.205085	0.0459259		0.000461199	3.46e-05	0.000128988	0.00291419	48	N			0.203
11	Browning et al. 2017b	-19.3954	11	9	PFe	2	0	0.2	0	0.002	0	0	0		27.9553	0.205085	0.0459259		0.000461199	3.46e-05	0.000128988	0.00291419	48	N			0.057
11	Browning et al. 2017b	-19.3954	11	9	NPFe	3	2	0.2	0	0.002	0	0	0		27.9553	0.205085	0.0459259		0.000461199	3.46e-05	0.000128988	0.00291419	48	N			0.242
11	Browning et al. 2017b	-19.3954	11	9	NZn	2	2	0	0	0	0	0.002	0		27.9553	0.205085	0.0459259		0.000461199	3.46e-05	0.000128988	0.00291419	48	N			0.19
12	Browning et al. 2018	-85.4999	0.81905	1	I	0	0	0	0	0	0	0	0		26.2	0.06	0.2	1.09	6e-05	2.1e-05			0				0.197
12	Browning et al. 2018	-85.4999	0.81905	1	C	0	0	0	0	0	0	0	0		26.2	0.06	0.2	1.09	6e-05	2.1e-05			48				0.173
12	Browning et al. 2018	-85.4999	0.81905	1	Fe	1	0	0	0	0.002	0	0	0		26.2	0.06	0.2	1.09	6e-05	2.1e-05			48				0.187
12	Browning et al. 2018	-85.4999	0.81905	1	Co	1	0	0	0	0	0.002	0	0		26.2	0.06	0.2	1.09	6e-05	2.1e-05			48				0.133
12	Browning et al. 2018	-85.4999	0.81905	1	FeCo	2	0	0	0	0	0.002	0	0		26.2	0.06	0.2	1.09	6e-05	2.1e-05			48				0.157
12	Browning et al. 2018	-85.4999	0.81905	1	B12Fe	2	0	0	0	0	0	0	0	1e-10	26.2	0.06	0.2	1.09	6e-05	2.1e-05			48				0.16
12	Browning et al. 2018	-82.4227	-8.33656	2	I	0	0	0	0	0	0	0	0		22.3	7.46	1.02	3.34	0.00013	4.1e-05			0	Fe	Co		0.327
12	Browning et al. 2018	-82.4227	-8.33656	2	C	0	0	0	0	0	0	0	0		22.3	7.46	1.02	3.34	0.00013	4.1e-05			48	Fe	Co		0.167
12	Browning et al. 2018	-82.4227	-8.33656	2	Fe	1	0	0	0	0.002	0	0	0		22.3	7.46	1.02	3.34	0.00013	4.1e-05			48	Fe	Co		0.43
12	Browning et al. 2018	-82.4227	-8.33656	2	Co	1	0	0	0	0	0.002	0	0		22.3	7.46	1.02	3.34	0.00013	4.1e-05			48	Fe	Co		0.243
12	Browning et al. 2018	-82.4227	-8.33656	2	FeCo	2	0	0	0	0	0.002	0	0		22.3	7.46	1.02	3.34	0.00013	4.1e-05			48	Fe	Co		0.577
12	Browning et al. 2018	-82.4227	-8.33656	2	B12Fe	2	0	0	0	0	0	0	0	1e-10	22.3	7.46	1.02	3.34	0.00013	4.1e-05			48	Fe	Co		0.533
12	Browning et al. 2018	-78.4963	-9.97001	3	I	0	0	0	0	0	0	0	0		17.8	20.33	1.79	14.14	0.00222	8.6e-05			0				4.26
12	Browning et al. 2018	-78.4963	-9.97001	3	C	0	0	0	0	0	0	0	0		17.8	20.33	1.79	14.14	0.00222	8.6e-05			48				15.1
12	Browning et al. 2018	-78.4963	-9.97001	3	Fe	1	0	0	0	0.002	0	0	0		17.8	20.33	1.79	14.14	0.00222	8.6e-05			48				20.4
12	Browning et al. 2018	-78.4963	-9.97001	3	Co	1	0	0	0	0	0.002	0	0		17.8	20.33	1.79	14.14	0.00222	8.6e-05			48				19.8
12	Browning et al. 2018	-78.4963	-9.97001	3	FeCo	2	0	0	0	0	0.002	0	0		17.8	20.33	1.79	14.14	0.00222	8.6e-05			48				24.2
12	Browning et al. 2018	-78.4963	-9.97001	3	B12Fe	2	0	0	0	0	0	0	0	1e-10	17.8	20.33	1.79	14.14	0.00222	8.6e-05			48				22.7
12	Browning et al. 2018	-77.9375	-13.9983	4	I	0	0	0	0	0	0	0	0		18.2	26.02	2.18	16.13	0.00031	0.00013			0	Fe			1.45
12	Browning et al. 2018	-77.9375	-13.9983	4	C	0	0	0	0	0	0	0	0		18.2	26.02	2.18	16.13	0.00031	0.00013			48	Fe			2.61
12	Browning et al. 2018	-77.9375	-13.9983	4	Fe	1	0	0	0	0.002	0	0	0		18.2	26.02	2.18	16.13	0.00031	0.00013			48	Fe			4.67
12	Browning et al. 2018	-77.9375	-13.9983	4	Co	1	0	0	0	0	0.002	0	0		18.2	26.02	2.18	16.13	0.00031	0.00013			48	Fe			2.47
12	Browning et al. 2018	-77.9375	-13.9983	4	FeCo	2	0	0	0	0	0.002	0	0		18.2	26.02	2.18	16.13	0.00031	0.00013			48	Fe			4.98
12	Browning et al. 2018	-77.9375	-13.9983	4	B12Fe	2	0	0	0	0	0	0	0	1e-10	18.2	26.02	2.18	16.13	0.00031	0.00013			48	Fe			5.62
12	Browning et al. 2018	-75.8948	-15.6739	5	I	0	0	0	0	0	0	0	0		18	9.67	1.31	6.15	0.00068	0.00011			0	Fe	B12		1.62
12	Browning et al. 2018	-75.8948	-15.6739	5	C	0	0	0	0	0	0	0	0		18	9.67	1.31	6.15	0.00068	0.00011			48	Fe	B12		0.52
12	Browning et al. 2018	-75.8948	-15.6739	5	Fe	1	0	0	0	0.002	0	0	0		18	9.67	1.31	6.15	0.00068	0.00011			48	Fe	B12		0.58
12	Browning et al. 2018	-75.8948	-15.6739	5	Co	1	0	0	0	0	0.002	0	0		18	9.67	1.31	6.15	0.00068	0.00011			48	Fe	B12		0.58
12	Browning et al. 2018	-75.8948	-15.6739	5	FeCo	2	0	0	0	0	0.002	0	0		18	9.67	1.31	6.15	0.00068	0.00011			48	Fe	B12		0.757
12	Browning et al. 2018	-75.8948	-15.6739	5	B12Fe	2	0	0	0	0	0	0	0	1e-10	18	9.67	1.31	6.15	0.00068	0.00011			48	Fe	B12		0.97
13	Browning et al. 2020	-11.7	47.9	1	I	0	0	0	0	0	0	0	0		15	0.18	0.09	0.38	0.00019				0	N			1.62
13	Browning et al. 2020	-11.7	47.9	1	C	0	0	0	0	0	0	0	0		15	0.18	0.09	0.38	0.00019				48	N			1.12
13	Browning et al. 2020	-11.7	47.9	1	N	1	2	0	0	0	0	0	0		15	0.18	0.09	0.38	0.00019				48	N			2.49
13	Browning et al. 2020	-11.7	47.9	1	Fe	1	0	0	0	0.002	0	0	0		15	0.18	0.09	0.38	0.00019				48	N			1.28
13	Browning et al. 2020	-11.7	47.9	1	NFe	2	2	0	0	0.002	0	0	0		15	0.18	0.09	0.38	0.00019				48	N			2.74
13	Browning et al. 2020	-11.7	47.9	1	NFeCo	3	2	0	0	0.002	0.002	0	0		15	0.18	0.09	0.38	0.00019				48	N			2.24
13	Browning et al. 2020	-11.7	47.9	1	NFeB12	3	2	0	0	0.002	0	0	0	1e-10	15	0.18	0.09	0.38	0.00019				48	N			2.62
13	Browning et al. 2020	-11.7	47.9	1	NFeZn	3	2	0	0	0.002	0	0.002	0		15	0.18	0.09	0.38	0.00019				48	N			2.84
13	Browning et al. 2020	-11.7	47.9	1	NFeMn	3	2	0	0	0.002	0	0	0.002		15	0.18	0.09	0.38	0.00019				48	N			2.57
13	Browning et al. 2020	-11.7	47.9	1	NFeP	3	2	0.2	0	0.002	0	0	0		15	0.18	0.09	0.38	0.00019				48	N			2.55
13	Browning et al. 2020	-11.7	47.9	1	NFeSi	3	2	0	2	0.002	0	0	0		15	0.18	0.09	0.38	0.00019				48	N			2.44
13	Browning et al. 2020	-22.4	44.3	2	I	0	0	0	0	0	0	0	0		16.5	0.41	0.05	0.94	0.00032				0	N	Fe		0.76
13	Browning et al. 2020	-22.4	44.3	2	C	0	0	0	0	0	0	0	0		16.5	0.41	0.05	0.94	0.00032				48	N	Fe		0.84
13	Browning et al. 2020	-22.4	44.3	2	N	1	2	0	0	0	0	0	0		16.5	0.41	0.05	0.94	0.00032				48	N	Fe		1.56
13	Browning et al. 2020	-22.4	44.3	2	Fe	1	0	0	0	0.002	0	0	0		16.5	0.41	0.05	0.94	0.00032				48	N	Fe		0.93
13	Browning et al. 2020	-22.4	44.3	2	NFe	2	2	0	0	0.002	0	0	0		16.5	0.41	0.05	0.94	0.00032				48	N	Fe		2.68
13	Browning et al. 2020	-22.4	44.3	2	NFeCo	3	2	0	0	0.002	0.002	0	0		16.5	0.41	0.05	0.94	0.00032				48	N	Fe		1.76
13	Browning et al. 2020	-22.4	44.3	2	NFeB12	3	2	0	0	0.002	0	0	0	1e-10	16.5	0.41	0.05	0.94	0.00032				48	N	Fe		2.45
13	Browning et al. 2020	-22.4	44.3	2	NFeZn	3	2	0	0	0.002	0	0.002	0		16.5	0.41	0.05	0.94	0.00032				48	N	Fe		2.15
13	Browning et al. 2020	-22.4	44.3	2	NFeMn	3	2	0	0	0.002	0	0	0.002		16.5	0.41	0.05	0.94	0.00032				48	N	Fe		2.29
13	Browning et al. 2020	-22.4	44.3	2	NFeP	3	2	0.2	0	0.002	0	0	0		16.5	0.41	0.05	0.94	0.00032				48	N	Fe		2.7
13	Browning et al. 2020	-22.4	44.3	2	NFeSi	3	2	0	2	0.002	0	0	0		16.5	0.41	0.05	0.94	0.00032				48	N	Fe		2.41
13	Browning et al. 2020	-30.3	47.2	3	I	0	0	0	0	0	0	0	0		15.7	3.15	0.16	1.37	0.00011				0	Fe			0.83
13	Browning et al. 2020	-30.3	47.2	3	C	0	0	0	0	0	0	0	0		15.7	3.15	0.16	1.37	0.00011				48	Fe			0.97
13	Browning et al. 2020	-30.3	47.2	3	N	1	2	0	0	0	0	0	0		15.7	3.15	0.16	1.37	0.00011				48	Fe			0.96
13	Browning et al. 2020	-30.3	47.2	3	Fe	1	0	0	0	0.002	0	0	0		15.7	3.15	0.16	1.37	0.00011				48	Fe			1.44
13	Browning et al. 2020	-30.3	47.2	3	NFe	2	2	0	0	0.002	0	0	0		15.7	3.15	0.16	1.37	0.00011				48	Fe			1.57
13	Browning et al. 2020	-30.3	47.2	3	NFeCo	3	2	0	0	0.002	0.002	0	0		15.7	3.15	0.16	1.37	0.00011				48	Fe			1.35
13	Browning et al. 2020	-30.3	47.2	3	NFeB12	3	2	0	0	0.002	0	0	0	1e-10	15.7	3.15	0.16	1.37	0.00011				48	Fe			1.52
13	Browning et al. 2020	-30.3	47.2	3	NFeZn	3	2	0	0	0.002	0	0.002	0		15.7	3.15	0.16	1.37	0.00011				48	Fe			1.23
13	Browning et al. 2020	-30.3	47.2	3	NFeMn	3	2	0	0	0.002	0	0	0.002		15.7	3.15	0.16	1.37	0.00011				48	Fe			1.51
13	Browning et al. 2020	-30.3	47.2	3	NFeP	3	2	0.2	0	0.002	0	0	0		15.7	3.15	0.16	1.37	0.00011				48	Fe			1.51
13	Browning et al. 2020	-30.3	47.2	3	NFeSi	3	2	0	2	0.002	0	0	0		15.7	3.15	0.16	1.37	0.00011				48	Fe			1.54
13	Browning et al. 2020	-33.4	50.6	4	I	0	0	0	0	0	0	0	0		12.9	6.12	0.37	2.66	0.00038				0	Fe			0.76
13	Browning et al. 2020	-33.4	50.6	4	C	0	0	0	0	0	0	0	0		12.9	6.12	0.37	2.66	0.00038				72	Fe			0.92
13	Browning et al. 2020	-33.4	50.6	4	N	1	2	0	0	0	0	0	0		12.9	6.12	0.37	2.66	0.00038				72	Fe			1.06
13	Browning et al. 2020	-33.4	50.6	4	Fe	1	0	0	0	0.002	0	0	0		12.9	6.12	0.37	2.66	0.00038				72	Fe			7.71
13	Browning et al. 2020	-33.4	50.6	4	NFe	2	2	0	0	0.002	0	0	0		12.9	6.12	0.37	2.66	0.00038				72	Fe			7.98
13	Browning et al. 2020	-33.4	50.6	4	NFeCo	3	2	0	0	0.002	0.002	0	0		12.9	6.12	0.37	2.66	0.00038				72	Fe			7.05
13	Browning et al. 2020	-33.4	50.6	4	NFeB12	3	2	0	0	0.002	0	0	0	1e-10	12.9	6.12	0.37	2.66	0.00038				72	Fe			7.23
13	Browning et al. 2020	-33.4	50.6	4	NFeZn	3	2	0	0	0.002	0	0.002	0		12.9	6.12	0.37	2.66	0.00038				72	Fe			8
13	Browning et al. 2020	-33.4	50.6	4	NFeMn	3	2	0	0	0.002	0	0	0.002		12.9	6.12	0.37	2.66	0.00038				72	Fe			5.92
13	Browning et al. 2020	-33.4	50.6	4	NFeP	3	2	0.2	0	0.002	0	0	0		12.9	6.12	0.37	2.66	0.00038				72	Fe			6.86
13	Browning et al. 2020	-33.4	50.6	4	NFeSi	3	2	0	2	0.002	0	0	0		12.9	6.12	0.37	2.66	0.00038				72	Fe			6.61
13	Browning et al. 2020	-36.7	47.9	5	I	0	0	0	0	0	0	0	0		14.3	2.91	0.17	0.15	0.00037				0	Fe			3.47
13	Browning et al. 2020	-36.7	47.9	5	C	0	0	0	0	0	0	0	0		14.3	2.91	0.17	0.15	0.00037				72	Fe			4.23
13	Browning et al. 2020	-36.7	47.9	5	N	1	2	0	0	0	0	0	0		14.3	2.91	0.17	0.15	0.00037				72	Fe			5.16
13	Browning et al. 2020	-36.7	47.9	5	Fe	1	0	0	0	0.002	0	0	0		14.3	2.91	0.17	0.15	0.00037				72	Fe			9.74
13	Browning et al. 2020	-36.7	47.9	5	NFe	2	2	0	0	0.002	0	0	0		14.3	2.91	0.17	0.15	0.00037				72	Fe			11.45
13	Browning et al. 2020	-36.7	47.9	5	NFeCo	3	2	0	0	0.002	0.002	0	0		14.3	2.91	0.17	0.15	0.00037				72	Fe			10.69
13	Browning et al. 2020	-36.7	47.9	5	NFeB12	3	2	0	0	0.002	0	0	0	1e-10	14.3	2.91	0.17	0.15	0.00037				72	Fe			10.38
13	Browning et al. 2020	-36.7	47.9	5	NFeZn	3	2	0	0	0.002	0	0.002	0		14.3	2.91	0.17	0.15	0.00037				72	Fe			10.86
13	Browning et al. 2020	-36.7	47.9	5	NFeMn	3	2	0	0	0.002	0	0	0.002		14.3	2.91	0.17	0.15	0.00037				72	Fe			12.46
13	Browning et al. 2020	-36.7	47.9	5	NFeP	3	2	0.2	0	0.002	0	0	0		14.3	2.91	0.17	0.15	0.00037				72	Fe			11.75
13	Browning et al. 2020	-36.7	47.9	5	NFeSi	3	2	0	2	0.002	0	0	0		14.3	2.91	0.17	0.15	0.00037				72	Fe			14.86
13	Browning et al. 2020	-36.7	47.9	5	NFeCoB12ZnMnPSi	7	2	0.2	2	0.002	0.002	0.002	0.002	1e-10	14.3	2.91	0.17	0.15	0.00037				72	Fe			15.97
13	Browning et al. 2020	-39.9	50.2	6	I	0	0	0	0	0	0	0	0		12.3	2.47	0.18	0.29	0.00023				0	Fe	N		2.86
13	Browning et al. 2020	-39.9	50.2	6	C	0	0	0	0	0	0	0	0		12.3	2.47	0.18	0.29	0.00023				72	Fe	N		3
13	Browning et al. 2020	-39.9	50.2	6	N	1	2	0	0	0	0	0	0		12.3	2.47	0.18	0.29	0.00023				72	Fe	N		3.23
13	Browning et al. 2020	-39.9	50.2	6	Fe	1	0	0	0	0.002	0	0	0		12.3	2.47	0.18	0.29	0.00023				72	Fe	N		4.51
13	Browning et al. 2020	-39.9	50.2	6	NFe	2	2	0	0	0.002	0	0	0		12.3	2.47	0.18	0.29	0.00023				72	Fe	N		7.83
13	Browning et al. 2020	-39.9	50.2	6	NFeCo	3	2	0	0	0.002	0.002	0	0		12.3	2.47	0.18	0.29	0.00023				72	Fe	N		7.77
13	Browning et al. 2020	-39.9	50.2	6	NFeB12	3	2	0	0	0.002	0	0	0	1e-10	12.3	2.47	0.18	0.29	0.00023				72	Fe	N		7.58
13	Browning et al. 2020	-39.9	50.2	6	NFeZn	3	2	0	0	0.002	0	0.002	0		12.3	2.47	0.18	0.29	0.00023				72	Fe	N		7.7
13	Browning et al. 2020	-39.9	50.2	6	NFeMn	3	2	0	0	0.002	0	0	0.002		12.3	2.47	0.18	0.29	0.00023				72	Fe	N		7.58
13	Browning et al. 2020	-39.9	50.2	6	NFeP	3	2	0.2	0	0.002	0	0	0		12.3	2.47	0.18	0.29	0.00023				72	Fe	N		7.45
13	Browning et al. 2020	-39.9	50.2	6	NFeSi	3	2	0	2	0.002	0	0	0		12.3	2.47	0.18	0.29	0.00023				72	Fe	N		9.08
13	Browning et al. 2020	-39.9	50.2	6	NFeCoB12ZnMnPSi	7	2	0.2	2	0.002	0.002	0.002	0.002	1e-10	12.3	2.47	0.18	0.29	0.00023				72	Fe	N		9.52
14	Browning et al. 2021	-58.0134	-54.7125	1	I	0	0	0	0	0	0	0	0		5.2	21.07	1.44	6.79	0.00035			0.00029	0	Fe			0.99
14	Browning et al. 2021	-58.0134	-54.7125	1	C	0	0	0	0	0	0	0	0		5.2	21.07	1.44	6.79	0.00035			0.00029	43.2	Fe			2.22
14	Browning et al. 2021	-58.0134	-54.7125	1	Fe	1	0	0	0	0.002	0	0	0		5.2	21.07	1.44	6.79	0.00035			0.00029	43.2	Fe			5.18
14	Browning et al. 2021	-58.0134	-54.7125	1	Mn	1	0	0	0	0	0	0	0.002		5.2	21.07	1.44	6.79	0.00035			0.00029	43.2	Fe			3.08
14	Browning et al. 2021	-58.0134	-54.7125	1	FeMn	2	0	0	0	0.002	0	0	0.002		5.2	21.07	1.44	6.79	0.00035			0.00029	43.2	Fe			4.17
14	Browning et al. 2021	-57.6456	-55.4416	2	I	0	0	0	0	0	0	0	0		5.4	20.53	1.39	6.39	0.00016			0.00037	0	Fe			1.61
14	Browning et al. 2021	-57.6456	-55.4416	2	C	0	0	0	0	0	0	0	0		5.4	20.53	1.39	6.39	0.00016			0.00037	70.6	Fe			3.03
14	Browning et al. 2021	-57.6456	-55.4416	2	Fe	1	0	0	0	0.002	0	0	0		5.4	20.53	1.39	6.39	0.00016			0.00037	70.6	Fe			9.3
14	Browning et al. 2021	-57.6456	-55.4416	2	Mn	1	0	0	0	0	0	0	0.002		5.4	20.53	1.39	6.39	0.00016			0.00037	70.6	Fe			3.07
14	Browning et al. 2021	-57.6456	-55.4416	2	FeMn	2	0	0	0	0.002	0	0	0.002		5.4	20.53	1.39	6.39	0.00016			0.00037	70.6	Fe			8.53
14	Browning et al. 2021	-57.9621	-55.5963	3	I	0	0	0	0	0	0	0	0		5.1	21.34	1.45	6.71	0.00039			0.00036	0	Fe			0.78
14	Browning et al. 2021	-57.9621	-55.5963	3	C	0	0	0	0	0	0	0	0		5.1	21.34	1.45	6.71	0.00039			0.00036	69.3	Fe			0.99
14	Browning et al. 2021	-57.9621	-55.5963	3	Fe	1	0	0	0	0.002	0	0	0		5.1	21.34	1.45	6.71	0.00039			0.00036	69.3	Fe			1
14	Browning et al. 2021	-57.9621	-55.5963	3	Mn	1	0	0	0	0	0	0	0.002		5.1	21.34	1.45	6.71	0.00039			0.00036	69.3	Fe			0.92
14	Browning et al. 2021	-57.9621	-55.5963	3	FeMn	2	0	0	0	0.002	0	0	0.002		5.1	21.34	1.45	6.71	0.00039			0.00036	69.3	Fe			1.05
14	Browning et al. 2021	-57.7909	-55.7638	4	I	0	0	0	0	0	0	0	0		5.2	21.49	1.49	7.57	0.00025			0.00033	0	Fe			0.83
14	Browning et al. 2021	-57.7909	-55.7638	4	C	0	0	0	0	0	0	0	0		5.2	21.49	1.49	7.57	0.00025			0.00033	74.9	Fe			0.91
14	Browning et al. 2021	-57.7909	-55.7638	4	Fe	1	0	0	0	0.002	0	0	0		5.2	21.49	1.49	7.57	0.00025			0.00033	74.9	Fe			2.82
14	Browning et al. 2021	-57.7909	-55.7638	4	Mn	1	0	0	0	0	0	0	0.002		5.2	21.49	1.49	7.57	0.00025			0.00033	74.9	Fe			1.25
14	Browning et al. 2021	-57.7909	-55.7638	4	FeMn	2	0	0	0	0.002	0	0	0.002		5.2	21.49	1.49	7.57	0.00025			0.00033	74.9	Fe			2.73
14	Browning et al. 2021	-57.3807	-56.546	5	I	0	0	0	0	0	0	0	0		2.2	27.41	1.75	18.85	0.00044			0.00015	0	Mn	Fe		0.6
14	Browning et al. 2021	-57.3807	-56.546	5	C	0	0	0	0	0	0	0	0		2.2	27.41	1.75	18.85	0.00044			0.00015	76.1	Mn	Fe		0.59
14	Browning et al. 2021	-57.3807	-56.546	5	Fe	1	0	0	0	0.002	0	0	0		2.2	27.41	1.75	18.85	0.00044			0.00015	76.1	Mn	Fe		1.23
14	Browning et al. 2021	-57.3807	-56.546	5	Mn	1	0	0	0	0	0	0	0.002		2.2	27.41	1.75	18.85	0.00044			0.00015	76.1	Mn	Fe		1.31
14	Browning et al. 2021	-57.3807	-56.546	5	FeMn	2	0	0	0	0.002	0	0	0.002		2.2	27.41	1.75	18.85	0.00044			0.00015	76.1	Mn	Fe		1.59
14	Browning et al. 2021	-57.2316	-56.8084	6	I	0	0	0	0	0	0	0	0		1.6	27.38	1.77	20.05	0.00039			0.00014	0	Fe_Mn			0.66
14	Browning et al. 2021	-57.2316	-56.8084	6	C	0	0	0	0	0	0	0	0		1.6	27.38	1.77	20.05	0.00039			0.00014	76.5	Fe_Mn			0.57
14	Browning et al. 2021	-57.2316	-56.8084	6	Fe	1	0	0	0	0.002	0	0	0		1.6	27.38	1.77	20.05	0.00039			0.00014	76.5	Fe_Mn			0.59
14	Browning et al. 2021	-57.2316	-56.8084	6	Mn	1	0	0	0	0	0	0	0.002		1.6	27.38	1.77	20.05	0.00039			0.00014	76.5	Fe_Mn			0.53
14	Browning et al. 2021	-57.2316	-56.8084	6	FeMn	2	0	0	0	0.002	0	0	0.002		1.6	27.38	1.77	20.05	0.00039			0.00014	76.5	Fe_Mn			0.66
14	Browning et al. 2021	-56.4214	-58.0829	7	I	0	0	0	0	0	0	0	0		-0.4	27.31	1.79	36.12	0.00034			0.00017	0	Mn	Fe		0.53
14	Browning et al. 2021	-56.4214	-58.0829	7	C	0	0	0	0	0	0	0	0		-0.4	27.31	1.79	36.12	0.00034			0.00017	121.9	Mn	Fe		0.81
14	Browning et al. 2021	-56.4214	-58.0829	7	Fe	1	0	0	0	0.002	0	0	0		-0.4	27.31	1.79	36.12	0.00034			0.00017	121.9	Mn	Fe		0.95
14	Browning et al. 2021	-56.4214	-58.0829	7	Mn	1	0	0	0	0	0	0	0.002		-0.4	27.31	1.79	36.12	0.00034			0.00017	121.9	Mn	Fe		1.49
14	Browning et al. 2021	-56.4214	-58.0829	7	FeMn	2	0	0	0	0.002	0	0	0.002		-0.4	27.31	1.79	36.12	0.00034			0.00017	121.9	Mn	Fe		1.82
14	Browning et al. 2021	-56.0891	-58.6593	8	I	0	0	0	0	0	0	0	0		-0.2	26.32	1.57	41.81	0.00052			0.00038	0	Fe			2.42
14	Browning et al. 2021	-56.0891	-58.6593	8	C	0	0	0	0	0	0	0	0		-0.2	26.32	1.57	41.81	0.00052			0.00038	88.7	Fe			3.09
14	Browning et al. 2021	-56.0891	-58.6593	8	Fe	1	0	0	0	0.002	0	0	0		-0.2	26.32	1.57	41.81	0.00052			0.00038	88.7	Fe			7.18
14	Browning et al. 2021	-56.0891	-58.6593	8	Mn	1	0	0	0	0	0	0	0.002		-0.2	26.32	1.57	41.81	0.00052			0.00038	88.7	Fe			4.56
14	Browning et al. 2021	-56.0891	-58.6593	8	FeMn	2	0	0	0	0.002	0	0	0.002		-0.2	26.32	1.57	41.81	0.00052			0.00038	88.7	Fe			6.15
14	Browning et al. 2021	-55.47	-59.6431	9	I	0	0	0	0	0	0	0	0		-0.1	26.68	1.59	46.4	0.00042			0.00034	0	Fe			3.1
14	Browning et al. 2021	-55.47	-59.6431	9	C	0	0	0	0	0	0	0	0		-0.1	26.68	1.59	46.4	0.00042			0.00034	74.7	Fe			2.92
14	Browning et al. 2021	-55.47	-59.6431	9	Fe	1	0	0	0	0.002	0	0	0		-0.1	26.68	1.59	46.4	0.00042			0.00034	74.7	Fe			7.1
14	Browning et al. 2021	-55.47	-59.6431	9	Mn	1	0	0	0	0	0	0	0.002		-0.1	26.68	1.59	46.4	0.00042			0.00034	74.7	Fe			4.18
14	Browning et al. 2021	-55.47	-59.6431	9	FeMn	2	0	0	0	0.002	0	0	0.002		-0.1	26.68	1.59	46.4	0.00042			0.00034	74.7	Fe			5.74
14	Browning et al. 2021	-54.6404	-60.9665	10	I	0	0	0	0	0	0	0	0		-0.6	29.83	2.08	78.52	0.00078			0.00235	0				1.17
14	Browning et al. 2021	-54.6404	-60.9665	10	C	0	0	0	0	0	0	0	0		-0.6	29.83	2.08	78.52	0.00078			0.00235	93				3.6
14	Browning et al. 2021	-54.6404	-60.9665	10	Fe	1	0	0	0	0.002	0	0	0		-0.6	29.83	2.08	78.52	0.00078			0.00235	93				3.26
14	Browning et al. 2021	-54.6404	-60.9665	10	Mn	1	0	0	0	0	0	0	0.002		-0.6	29.83	2.08	78.52	0.00078			0.00235	93				3.27
14	Browning et al. 2021	-54.6404	-60.9665	10	FeMn	2	0	0	0	0.002	0	0	0.002		-0.6	29.83	2.08	78.52	0.00078			0.00235	93				3.84
15	Browning et al. 2022	121.153	21.0491	1	I	0	0	0	0	0	0	0	0		28.4943	0.00508	0.02354		0.000167			1.42	0	N	P	Fe	0.04
15	Browning et al. 2022	121.153	21.0491	1	C	0	0	0	0	0	0	0	0		28.4943	0.00508	0.02354		0.000167			1.42	48	N	P	Fe	0.03
15	Browning et al. 2022	121.153	21.0491	1	N	1	2	0	0	0	0	0	0		28.4943	0.00508	0.02354		0.000167			1.42	48	N	P	Fe	0.48
15	Browning et al. 2022	121.153	21.0491	1	P	1	0	0.2	0	0	0	0	0		28.4943	0.00508	0.02354		0.000167			1.42	48	N	P	Fe	0.03
15	Browning et al. 2022	121.153	21.0491	1	Fe	1	0	0	0	0.002	0	0	0		28.4943	0.00508	0.02354		0.000167			1.42	48	N	P	Fe	0.03
15	Browning et al. 2022	121.153	21.0491	1	NP	2	2	0.2	0	0	0	0	0		28.4943	0.00508	0.02354		0.000167			1.42	48	N	P	Fe	0.77
15	Browning et al. 2022	121.153	21.0491	1	NFe	2	2	0	0	0.002	0	0	0		28.4943	0.00508	0.02354		0.000167			1.42	48	N	P	Fe	0.43
15	Browning et al. 2022	121.153	21.0491	1	PFe	2	0	0.2	0	0	0	0	0		28.4943	0.00508	0.02354		0.000167			1.42	48	N	P	Fe	0.04
15	Browning et al. 2022	121.153	21.0491	1	NPFe	3	2	0.2	0	0.002	0	0	0		28.4943	0.00508	0.02354		0.000167			1.42	48	N	P	Fe	1.36
15	Browning et al. 2022	121.153	21.0491	1	NO3	1	2	0	0	0	0	0	0		28.4943	0.00508	0.02354		0.000167			1.42	48	N	P	Fe	0.42
15	Browning et al. 2022	121.153	21.0491	1	NO3Fe	2	2	0	0	0.002	0	0	0		28.4943	0.00508	0.02354		0.000167			1.42	48	N	P	Fe	0.49
15	Browning et al. 2022	123.599	20.5935	2	I	0	0	0	0	0	0	0	0		27.8734	0.00202	0.01967		0.00018			0.00147	0	N	P	Fe	0.03
15	Browning et al. 2022	123.599	20.5935	2	C	0	0	0	0	0	0	0	0		27.8734	0.00202	0.01967		0.00018			0.00147	48	N	P	Fe	0.03
15	Browning et al. 2022	123.599	20.5935	2	N	1	2	0	0	0	0	0	0		27.8734	0.00202	0.01967		0.00018			0.00147	48	N	P	Fe	0.07
15	Browning et al. 2022	123.599	20.5935	2	P	1	0	0.2	0	0	0	0	0		27.8734	0.00202	0.01967		0.00018			0.00147	48	N	P	Fe	0.03
15	Browning et al. 2022	123.599	20.5935	2	Fe	1	0	0	0	0.002	0	0	0		27.8734	0.00202	0.01967		0.00018			0.00147	48	N	P	Fe	0.02
15	Browning et al. 2022	123.599	20.5935	2	NP	2	2	0.2	0	0	0	0	0		27.8734	0.00202	0.01967		0.00018			0.00147	48	N	P	Fe	0.16
15	Browning et al. 2022	123.599	20.5935	2	NFe	2	2	0	0	0.002	0	0	0		27.8734	0.00202	0.01967		0.00018			0.00147	48	N	P	Fe	0.07
15	Browning et al. 2022	123.599	20.5935	2	PFe	2	0	0.2	0	0	0	0	0		27.8734	0.00202	0.01967		0.00018			0.00147	48	N	P	Fe	0.03
15	Browning et al. 2022	123.599	20.5935	2	NPFe	3	2	0.2	0	0.002	0	0	0		27.8734	0.00202	0.01967		0.00018			0.00147	48	N	P	Fe	0.18
15	Browning et al. 2022	123.599	20.5935	2	NO3	1	2	0	0	0	0	0	0		27.8734	0.00202	0.01967		0.00018			0.00147	48	N	P	Fe	0.07
15	Browning et al. 2022	123.599	20.5935	2	NO3Fe	2	2	0	0	0.002	0	0	0		27.8734	0.00202	0.01967		0.00018			0.00147	48	N	P	Fe	0.07
15	Browning et al. 2022	128.662	19.1465	3	I	0	0	0	0	0	0	0	0		29.2008	0.0023	0.03955		0.00011			0.00172	0	N			0.03
15	Browning et al. 2022	128.662	19.1465	3	C	0	0	0	0	0	0	0	0		29.2008	0.0023	0.03955		0.00011			0.00172	48	N			0.04
15	Browning et al. 2022	128.662	19.1465	3	N	1	2	0	0	0	0	0	0		29.2008	0.0023	0.03955		0.00011			0.00172	48	N			0.13
15	Browning et al. 2022	128.662	19.1465	3	P	1	0	0.2	0	0	0	0	0		29.2008	0.0023	0.03955		0.00011			0.00172	48	N			0.03
15	Browning et al. 2022	128.662	19.1465	3	Fe	1	0	0	0	0.002	0	0	0		29.2008	0.0023	0.03955		0.00011			0.00172	48	N			0.04
15	Browning et al. 2022	128.662	19.1465	3	NP	2	2	0.2	0	0	0	0	0		29.2008	0.0023	0.03955		0.00011			0.00172	48	N			0.12
15	Browning et al. 2022	128.662	19.1465	3	NFe	2	2	0	0	0.002	0	0	0		29.2008	0.0023	0.03955		0.00011			0.00172	48	N			0.1
15	Browning et al. 2022	128.662	19.1465	3	PFe	2	0	0.2	0	0	0	0	0		29.2008	0.0023	0.03955		0.00011			0.00172	48	N			0.04
15	Browning et al. 2022	128.662	19.1465	3	NPFe	3	2	0.2	0	0.002	0	0	0		29.2008	0.0023	0.03955		0.00011			0.00172	48	N			0.14
15	Browning et al. 2022	128.662	19.1465	3	NO3	1	2	0	0	0	0	0	0		29.2008	0.0023	0.03955		0.00011			0.00172	48	N			0.09
15	Browning et al. 2022	128.662	19.1465	3	NO3Fe	2	2	0	0	0.002	0	0	0		29.2008	0.0023	0.03955		0.00011			0.00172	48	N			0.07
15	Browning et al. 2022	131.32	18.3248	4	I	0	0	0	0	0	0	0	0		29.3275	0.00813	0.02093	0.92	0.00026			0.00142	0	N	P		0.04
15	Browning et al. 2022	131.32	18.3248	4	C	0	0	0	0	0	0	0	0		29.3275	0.00813	0.02093	0.92	0.00026			0.00142	48	N	P		0.05
15	Browning et al. 2022	131.32	18.3248	4	N	1	2	0	0	0	0	0	0		29.3275	0.00813	0.02093	0.92	0.00026			0.00142	48	N	P		0.18
15	Browning et al. 2022	131.32	18.3248	4	P	1	0	0.2	0	0	0	0	0		29.3275	0.00813	0.02093	0.92	0.00026			0.00142	48	N	P		0.05
15	Browning et al. 2022	131.32	18.3248	4	Fe	1	0	0	0	0.002	0	0	0		29.3275	0.00813	0.02093	0.92	0.00026			0.00142	48	N	P		0.05
15	Browning et al. 2022	131.32	18.3248	4	NP	2	2	0.2	0	0	0	0	0		29.3275	0.00813	0.02093	0.92	0.00026			0.00142	48	N	P		0.22
15	Browning et al. 2022	131.32	18.3248	4	NFe	2	2	0	0	0.002	0	0	0		29.3275	0.00813	0.02093	0.92	0.00026			0.00142	48	N	P		0.13
15	Browning et al. 2022	131.32	18.3248	4	PFe	2	0	0.2	0	0	0	0	0		29.3275	0.00813	0.02093	0.92	0.00026			0.00142	48	N	P		0.04
15	Browning et al. 2022	131.32	18.3248	4	NPFe	3	2	0.2	0	0.002	0	0	0		29.3275	0.00813	0.02093	0.92	0.00026			0.00142	48	N	P		0.25
15	Browning et al. 2022	131.32	18.3248	4	NO3	1	2	0	0	0	0	0	0		29.3275	0.00813	0.02093	0.92	0.00026			0.00142	48	N	P		0.1
15	Browning et al. 2022	131.32	18.3248	4	NO3Fe	2	2	0	0	0.002	0	0	0		29.3275	0.00813	0.02093	0.92	0.00026			0.00142	48	N	P		0.06
15	Browning et al. 2022	137.539	17.1988	5	I	0	0	0	0	0	0	0	0		29.1736	0.0023	0.03204	1.13	0.0001			0.00167	0	N	P_Fe		0.02
15	Browning et al. 2022	137.539	17.1988	5	C	0	0	0	0	0	0	0	0		29.1736	0.0023	0.03204	1.13	0.0001			0.00167	48	N	P_Fe		0.03
15	Browning et al. 2022	137.539	17.1988	5	N	1	2	0	0	0	0	0	0		29.1736	0.0023	0.03204	1.13	0.0001			0.00167	48	N	P_Fe		0.21
15	Browning et al. 2022	137.539	17.1988	5	P	1	0	0.2	0	0	0	0	0		29.1736	0.0023	0.03204	1.13	0.0001			0.00167	48	N	P_Fe		0.03
15	Browning et al. 2022	137.539	17.1988	5	Fe	1	0	0	0	0.002	0	0	0		29.1736	0.0023	0.03204	1.13	0.0001			0.00167	48	N	P_Fe		0.02
15	Browning et al. 2022	137.539	17.1988	5	NP	2	2	0.2	0	0	0	0	0		29.1736	0.0023	0.03204	1.13	0.0001			0.00167	48	N	P_Fe		0.12
15	Browning et al. 2022	137.539	17.1988	5	NFe	2	2	0	0	0.002	0	0	0		29.1736	0.0023	0.03204	1.13	0.0001			0.00167	48	N	P_Fe		0.17
15	Browning et al. 2022	137.539	17.1988	5	PFe	2	0	0.2	0	0	0	0	0		29.1736	0.0023	0.03204	1.13	0.0001			0.00167	48	N	P_Fe		0.03
15	Browning et al. 2022	137.539	17.1988	5	NPFe	3	2	0.2	0	0.002	0	0	0		29.1736	0.0023	0.03204	1.13	0.0001			0.00167	48	N	P_Fe		0.36
15	Browning et al. 2022	137.539	17.1988	5	NO3	1	2	0	0	0	0	0	0		29.1736	0.0023	0.03204	1.13	0.0001			0.00167	48	N	P_Fe		0.14
15	Browning et al. 2022	137.539	17.1988	5	NO3Fe	2	2	0	0	0.002	0	0	0		29.1736	0.0023	0.03204	1.13	0.0001			0.00167	48	N	P_Fe		0.1
15	Browning et al. 2022	142.957	17.1972	6	I	0	0	0	0	0	0	0	0		29.4574	0.0023	0.03975	1.29	0.0001			0.00167	0	N	P_Fe		0.02
15	Browning et al. 2022	142.957	17.1972	6	C	0	0	0	0	0	0	0	0		29.4574	0.0023	0.03975	1.29	0.0001			0.00167	48	N	P_Fe		0.02
15	Browning et al. 2022	142.957	17.1972	6	N	1	2	0	0	0	0	0	0		29.4574	0.0023	0.03975	1.29	0.0001			0.00167	48	N	P_Fe		0.14
15	Browning et al. 2022	142.957	17.1972	6	P	1	0	0.2	0	0	0	0	0		29.4574	0.0023	0.03975	1.29	0.0001			0.00167	48	N	P_Fe		0.03
15	Browning et al. 2022	142.957	17.1972	6	Fe	1	0	0	0	0.002	0	0	0		29.4574	0.0023	0.03975	1.29	0.0001			0.00167	48	N	P_Fe		0.02
15	Browning et al. 2022	142.957	17.1972	6	NP	2	2	0.2	0	0	0	0	0		29.4574	0.0023	0.03975	1.29	0.0001			0.00167	48	N	P_Fe		0.15
15	Browning et al. 2022	142.957	17.1972	6	NFe	2	2	0	0	0.002	0	0	0		29.4574	0.0023	0.03975	1.29	0.0001			0.00167	48	N	P_Fe		0.13
15	Browning et al. 2022	142.957	17.1972	6	PFe	2	0	0.2	0	0	0	0	0		29.4574	0.0023	0.03975	1.29	0.0001			0.00167	48	N	P_Fe		0.03
15	Browning et al. 2022	142.957	17.1972	6	NPFe	3	2	0.2	0	0.002	0	0	0		29.4574	0.0023	0.03975	1.29	0.0001			0.00167	48	N	P_Fe		0.47
15	Browning et al. 2022	147.923	15.3992	7	I	0	0	0	0	0	0	0	0		29.3671	0.01008	0.04376	1.26	0.00011			0.00162	0	N	Fe		0.02
15	Browning et al. 2022	147.923	15.3992	7	C	0	0	0	0	0	0	0	0		29.3671	0.01008	0.04376	1.26	0.00011			0.00162	48	N	Fe		0.03
15	Browning et al. 2022	147.923	15.3992	7	N	1	2	0	0	0	0	0	0		29.3671	0.01008	0.04376	1.26	0.00011			0.00162	48	N	Fe		0.16
15	Browning et al. 2022	147.923	15.3992	7	P	1	0	0.2	0	0	0	0	0		29.3671	0.01008	0.04376	1.26	0.00011			0.00162	48	N	Fe		0.03
15	Browning et al. 2022	147.923	15.3992	7	Fe	1	0	0	0	0.002	0	0	0		29.3671	0.01008	0.04376	1.26	0.00011			0.00162	48	N	Fe		0.03
15	Browning et al. 2022	147.923	15.3992	7	NP	2	2	0.2	0	0	0	0	0		29.3671	0.01008	0.04376	1.26	0.00011			0.00162	48	N	Fe		0.14
15	Browning et al. 2022	147.923	15.3992	7	NFe	2	2	0	0	0.002	0	0	0		29.3671	0.01008	0.04376	1.26	0.00011			0.00162	48	N	Fe		0.3
15	Browning et al. 2022	147.923	15.3992	7	PFe	2	0	0.2	0	0	0	0	0		29.3671	0.01008	0.04376	1.26	0.00011			0.00162	48	N	Fe		0.03
15	Browning et al. 2022	147.923	15.3992	7	NPFe	3	2	0.2	0	0.002	0	0	0		29.3671	0.01008	0.04376	1.26	0.00011			0.00162	48	N	Fe		0.48
15	Browning et al. 2022	151.645	13.0817	8	I	0	0	0	0	0	0	0	0		29.2783	0.00452	0.07176	1.35	9e-05			0.00173	0	N_Fe			0.01
15	Browning et al. 2022	151.645	13.0817	8	C	0	0	0	0	0	0	0	0		29.2783	0.00452	0.07176	1.35	9e-05			0.00173	48	N_Fe			0.02
15	Browning et al. 2022	151.645	13.0817	8	N	1	2	0	0	0	0	0	0		29.2783	0.00452	0.07176	1.35	9e-05			0.00173	48	N_Fe			0.13
15	Browning et al. 2022	151.645	13.0817	8	P	1	0	0.2	0	0	0	0	0		29.2783	0.00452	0.07176	1.35	9e-05			0.00173	48	N_Fe			0.03
15	Browning et al. 2022	151.645	13.0817	8	Fe	1	0	0	0	0.002	0	0	0		29.2783	0.00452	0.07176	1.35	9e-05			0.00173	48	N_Fe			0.02
15	Browning et al. 2022	151.645	13.0817	8	NP	2	2	0.2	0	0	0	0	0		29.2783	0.00452	0.07176	1.35	9e-05			0.00173	48	N_Fe			0.11
15	Browning et al. 2022	151.645	13.0817	8	NFe	2	2	0	0	0.002	0	0	0		29.2783	0.00452	0.07176	1.35	9e-05			0.00173	48	N_Fe			0.68
15	Browning et al. 2022	151.645	13.0817	8	PFe	2	0	0.2	0	0	0	0	0		29.2783	0.00452	0.07176	1.35	9e-05			0.00173	48	N_Fe			0.03
15	Browning et al. 2022	151.645	13.0817	8	NPFe	3	2	0.2	0	0.002	0	0	0		29.2783	0.00452	0.07176	1.35	9e-05			0.00173	48	N_Fe			0.56
15	Browning et al. 2022	154.8	10.9442	9	I	0	0	0	0	0	0	0	0		29.1526	0.00258	0.0928		0.00011			0.00165	0	N_Fe			0.02
15	Browning et al. 2022	154.8	10.9442	9	C	0	0	0	0	0	0	0	0		29.1526	0.00258	0.0928		0.00011			0.00165	48	N_Fe			0.02
15	Browning et al. 2022	154.8	10.9442	9	N	1	2	0	0	0	0	0	0		29.1526	0.00258	0.0928		0.00011			0.00165	48	N_Fe			0.13
15	Browning et al. 2022	154.8	10.9442	9	P	1	0	0.2	0	0	0	0	0		29.1526	0.00258	0.0928		0.00011			0.00165	48	N_Fe			0.02
15	Browning et al. 2022	154.8	10.9442	9	Fe	1	0	0	0	0.002	0	0	0		29.1526	0.00258	0.0928		0.00011			0.00165	48	N_Fe			0.03
15	Browning et al. 2022	154.8	10.9442	9	NP	2	2	0.2	0	0	0	0	0		29.1526	0.00258	0.0928		0.00011			0.00165	48	N_Fe			0.08
15	Browning et al. 2022	154.8	10.9442	9	NFe	2	2	0	0	0.002	0	0	0		29.1526	0.00258	0.0928		0.00011			0.00165	48	N_Fe			0.48
15	Browning et al. 2022	154.8	10.9442	9	PFe	2	0	0.2	0	0	0	0	0		29.1526	0.00258	0.0928		0.00011			0.00165	48	N_Fe			0.03
15	Browning et al. 2022	154.8	10.9442	9	NPFe	3	2	0.2	0	0.002	0	0	0		29.1526	0.00258	0.0928		0.00011			0.00165	48	N_Fe			0.95
15	Browning et al. 2022	149.119	11.0943	10	I	0	0	0	0	0	0	0	0		29.4963	0.00258	0.09159	1.07	9e-05			0.00183	0	N_Fe			0.02
15	Browning et al. 2022	149.119	11.0943	10	C	0	0	0	0	0	0	0	0		29.4963	0.00258	0.09159	1.07	9e-05			0.00183	48	N_Fe			0.02
15	Browning et al. 2022	149.119	11.0943	10	N	1	2	0	0	0	0	0	0		29.4963	0.00258	0.09159	1.07	9e-05			0.00183	48	N_Fe			0.11
15	Browning et al. 2022	149.119	11.0943	10	P	1	0	0.2	0	0	0	0	0		29.4963	0.00258	0.09159	1.07	9e-05			0.00183	48	N_Fe			0.02
15	Browning et al. 2022	149.119	11.0943	10	Fe	1	0	0	0	0.002	0	0	0		29.4963	0.00258	0.09159	1.07	9e-05			0.00183	48	N_Fe			0.02
15	Browning et al. 2022	149.119	11.0943	10	NP	2	2	0.2	0	0	0	0	0		29.4963	0.00258	0.09159	1.07	9e-05			0.00183	48	N_Fe			0.1
15	Browning et al. 2022	149.119	11.0943	10	NFe	2	2	0	0	0.002	0	0	0		29.4963	0.00258	0.09159	1.07	9e-05			0.00183	48	N_Fe			1.02
15	Browning et al. 2022	149.119	11.0943	10	PFe	2	0	0.2	0	0	0	0	0		29.4963	0.00258	0.09159	1.07	9e-05			0.00183	48	N_Fe			0.03
15	Browning et al. 2022	149.119	11.0943	10	NPFe	3	2	0.2	0	0.002	0	0	0		29.4963	0.00258	0.09159	1.07	9e-05			0.00183	48	N_Fe			0.95
15	Browning et al. 2022	149.119	11.0943	10	NO3	1	2	0	0	0	0	0	0		29.4963	0.00258	0.09159	1.07	9e-05			0.00183	48	N_Fe			0.22
15	Browning et al. 2022	149.119	11.0943	10	NO3Fe	2	2	0	0	0.002	0	0	0		29.4963	0.00258	0.09159	1.07	9e-05			0.00183	48	N_Fe			1.01
15	Browning et al. 2022	142.119	10.9974	11	I	0	0	0	0	0	0	0	0		29.6912	0.00286	0.078	1.22	9e-05			0.00174	0	N_Fe			0.01
15	Browning et al. 2022	142.119	10.9974	11	C	0	0	0	0	0	0	0	0		29.6912	0.00286	0.078	1.22	9e-05			0.00174	48	N_Fe			0.03
15	Browning et al. 2022	142.119	10.9974	11	N	1	2	0	0	0	0	0	0		29.6912	0.00286	0.078	1.22	9e-05			0.00174	48	N_Fe			0.09
15	Browning et al. 2022	142.119	10.9974	11	P	1	0	0.2	0	0	0	0	0		29.6912	0.00286	0.078	1.22	9e-05			0.00174	48	N_Fe			0.03
15	Browning et al. 2022	142.119	10.9974	11	Fe	1	0	0	0	0.002	0	0	0		29.6912	0.00286	0.078	1.22	9e-05			0.00174	48	N_Fe			0.03
15	Browning et al. 2022	142.119	10.9974	11	NP	2	2	0.2	0	0	0	0	0		29.6912	0.00286	0.078	1.22	9e-05			0.00174	48	N_Fe			0.07
15	Browning et al. 2022	142.119	10.9974	11	NFe	2	2	0	0	0.002	0	0	0		29.6912	0.00286	0.078	1.22	9e-05			0.00174	48	N_Fe			0.66
15	Browning et al. 2022	142.119	10.9974	11	PFe	2	0	0.2	0	0	0	0	0		29.6912	0.00286	0.078	1.22	9e-05			0.00174	48	N_Fe			0.04
15	Browning et al. 2022	142.119	10.9974	11	NPFe	3	2	0.2	0	0.002	0	0	0		29.6912	0.00286	0.078	1.22	9e-05			0.00174	48	N_Fe			0.71
15	Browning et al. 2022	135.575	11.0056	12	I	0	0	0	0	0	0	0	0		29.7424	0.00508	0.02739	1.3	9e-05			0.00194	0	N_Fe			0.04
15	Browning et al. 2022	135.575	11.0056	12	C	0	0	0	0	0	0	0	0		29.7424	0.00508	0.02739	1.3	9e-05			0.00194	48	N_Fe			0.05
15	Browning et al. 2022	135.575	11.0056	12	N	1	2	0	0	0	0	0	0		29.7424	0.00508	0.02739	1.3	9e-05			0.00194	48	N_Fe			0.14
15	Browning et al. 2022	135.575	11.0056	12	P	1	0	0.2	0	0	0	0	0		29.7424	0.00508	0.02739	1.3	9e-05			0.00194	48	N_Fe			0.05
15	Browning et al. 2022	135.575	11.0056	12	Fe	1	0	0	0	0.002	0	0	0		29.7424	0.00508	0.02739	1.3	9e-05			0.00194	48	N_Fe			0.03
15	Browning et al. 2022	135.575	11.0056	12	NP	2	2	0.2	0	0	0	0	0		29.7424	0.00508	0.02739	1.3	9e-05			0.00194	48	N_Fe			0.12
15	Browning et al. 2022	135.575	11.0056	12	NFe	2	2	0	0	0.002	0	0	0		29.7424	0.00508	0.02739	1.3	9e-05			0.00194	48	N_Fe			0.36
15	Browning et al. 2022	135.575	11.0056	12	PFe	2	0	0.2	0	0	0	0	0		29.7424	0.00508	0.02739	1.3	9e-05			0.00194	48	N_Fe			0.04
15	Browning et al. 2022	135.575	11.0056	12	NPFe	3	2	0.2	0	0.002	0	0	0		29.7424	0.00508	0.02739	1.3	9e-05			0.00194	48	N_Fe			0.6
15	Browning et al. 2022	135.575	11.0056	12	NO3	1	2	0	0	0	0	0	0		29.7424	0.00508	0.02739	1.3	9e-05			0.00194	48	N_Fe			0.07
15	Browning et al. 2022	135.575	11.0056	12	NO3Fe	2	2	0	0	0.002	0	0	0		29.7424	0.00508	0.02739	1.3	9e-05			0.00194	48	N_Fe
15	Browning et al. 2022	129.928	11.0133	13	I	0	0	0	0	0	0	0	0		29.871	0.00258	0.05927	1.66	0.00011			0.00138	0	N_Fe			0.03
15	Browning et al. 2022	129.928	11.0133	13	C	0	0	0	0	0	0	0	0		29.871	0.00258	0.05927	1.66	0.00011			0.00138	48	N_Fe			0.04
15	Browning et al. 2022	129.928	11.0133	13	N	1	2	0	0	0	0	0	0		29.871	0.00258	0.05927	1.66	0.00011			0.00138	48	N_Fe			0.15
15	Browning et al. 2022	129.928	11.0133	13	P	1	0	0.2	0	0	0	0	0		29.871	0.00258	0.05927	1.66	0.00011			0.00138	48	N_Fe			0.03
15	Browning et al. 2022	129.928	11.0133	13	Fe	1	0	0	0	0.002	0	0	0		29.871	0.00258	0.05927	1.66	0.00011			0.00138	48	N_Fe			0.04
15	Browning et al. 2022	129.928	11.0133	13	NP	2	2	0.2	0	0	0	0	0		29.871	0.00258	0.05927	1.66	0.00011			0.00138	48	N_Fe			0.11
15	Browning et al. 2022	129.928	11.0133	13	NFe	2	2	0	0	0.002	0	0	0		29.871	0.00258	0.05927	1.66	0.00011			0.00138	48	N_Fe			0.31
15	Browning et al. 2022	129.928	11.0133	13	PFe	2	0	0.2	0	0	0	0	0		29.871	0.00258	0.05927	1.66	0.00011			0.00138	48	N_Fe			0.05
15	Browning et al. 2022	129.928	11.0133	13	NPFe	3	2	0.2	0	0.002	0	0	0		29.871	0.00258	0.05927	1.66	0.00011			0.00138	48	N_Fe			0.49
15	Browning et al. 2022	129.928	11.0133	13	NO3	1	2	0	0	0	0	0	0		29.871	0.00258	0.05927	1.66	0.00011			0.00138	48	N_Fe			0.08
15	Browning et al. 2022	129.928	11.0133	13	NO3Fe	2	2	0	0	0.002	0	0	0		29.871	0.00258	0.05927	1.66	0.00011			0.00138	48	N_Fe			0.86
15	Browning et al. 2022	127.899	15.5445	14	I	0	0	0	0	0	0	0	0		30.1741	0.0023	0.02317	1.12	0.00011			0.00156	0	N	P_Fe		0.02
15	Browning et al. 2022	127.899	15.5445	14	C	0	0	0	0	0	0	0	0		30.1741	0.0023	0.02317	1.12	0.00011			0.00156	48	N	P_Fe		0.03
15	Browning et al. 2022	127.899	15.5445	14	N	1	2	0	0	0	0	0	0		30.1741	0.0023	0.02317	1.12	0.00011			0.00156	48	N	P_Fe		0.16
15	Browning et al. 2022	127.899	15.5445	14	P	1	0	0.2	0	0	0	0	0		30.1741	0.0023	0.02317	1.12	0.00011			0.00156	48	N	P_Fe		0.03
15	Browning et al. 2022	127.899	15.5445	14	Fe	1	0	0	0	0.002	0	0	0		30.1741	0.0023	0.02317	1.12	0.00011			0.00156	48	N	P_Fe		0.03
15	Browning et al. 2022	127.899	15.5445	14	NP	2	2	0.2	0	0	0	0	0		30.1741	0.0023	0.02317	1.12	0.00011			0.00156	48	N	P_Fe		0.17
15	Browning et al. 2022	127.899	15.5445	14	NFe	2	2	0	0	0.002	0	0	0		30.1741	0.0023	0.02317	1.12	0.00011			0.00156	48	N	P_Fe		0.12
15	Browning et al. 2022	127.899	15.5445	14	PFe	2	0	0.2	0	0	0	0	0		30.1741	0.0023	0.02317	1.12	0.00011			0.00156	48	N	P_Fe		0.03
15	Browning et al. 2022	127.899	15.5445	14	NPFe	3	2	0.2	0	0.002	0	0	0		30.1741	0.0023	0.02317	1.12	0.00011			0.00156	48	N	P_Fe		0.72
	Browning et al. Unpublished2	-143.368	0.750954	2	I	0	0	0	0	0	0	0	0		26.3	5.665	0.512	2.575	0.000243	1.6e-05		0.00077	0	Fe			0.16
	Browning et al. Unpublished2	-143.368	0.750954	2	C	0	0	0	0	0	0	0	0		26.3	5.665	0.512	2.575	0.000243	1.6e-05		0.00077	48	Fe			0.07
	Browning et al. Unpublished2	-143.368	0.750954	2	N	1	3	0	0	0	0	0	0		26.3	5.665	0.512	2.575	0.000243	1.6e-05		0.00077	48	Fe			0.08
	Browning et al. Unpublished2	-143.368	0.750954	2	Fe	1	0	0	0	0.002	0	0	0		26.3	5.665	0.512	2.575	0.000243	1.6e-05		0.00077	48	Fe			0.29
	Browning et al. Unpublished2	-143.368	0.750954	2	Co	1	0	0	0	0	0.002	0	0		26.3	5.665	0.512	2.575	0.000243	1.6e-05		0.00077	48	Fe			0.07
	Browning et al. Unpublished2	-143.368	0.750954	2	NFe	2	3	0	0	0.002	0	0	0		26.3	5.665	0.512	2.575	0.000243	1.6e-05		0.00077	48	Fe			0.38
	Browning et al. Unpublished2	-143.368	0.750954	2	NCo	2	3	0	0	0	0.002	0	0		26.3	5.665	0.512	2.575	0.000243	1.6e-05		0.00077	48	Fe			0.07
	Browning et al. Unpublished2	-143.368	0.750954	2	FeCo	2	0	0	0	0.002	0.002	0	0		26.3	5.665	0.512	2.575	0.000243	1.6e-05		0.00077	48	Fe			0.23
	Browning et al. Unpublished2	-143.368	0.750954	2	NFeCo	3	3	0	0	0.002	0.002	0	0		26.3	5.665	0.512	2.575	0.000243	1.6e-05		0.00077	48	Fe			0.26
	Browning et al. Unpublished2	-143.368	0.750954	2	NFeZn	3	3	0	0	0.002	0	0.002	0		26.3	5.665	0.512	2.575	0.000243	1.6e-05		0.00077	48	Fe			0.2
	Browning et al. Unpublished2	-143.368	0.750954	2	NFeSi	3	3	0	2	0.002	0	0	0		26.3	5.665	0.512	2.575	0.000243	1.6e-05		0.00077	48	Fe			0.31
	Browning et al. Unpublished2	-134.825	4.82996	3	I	0	0	0	0	0	0	0	0		27.3	1.673	0.262	1.225	0.00018	1.5e-05		0.00114	0	Fe			0.17
	Browning et al. Unpublished2	-134.825	4.82996	3	C	0	0	0	0	0	0	0	0		27.3	1.673	0.262	1.225	0.00018	1.5e-05		0.00114	48	Fe			0.06
	Browning et al. Unpublished2	-134.825	4.82996	3	N	1	3	0	0	0	0	0	0		27.3	1.673	0.262	1.225	0.00018	1.5e-05		0.00114	48	Fe			0.05
	Browning et al. Unpublished2	-134.825	4.82996	3	Fe	1	0	0	0	0.002	0	0	0		27.3	1.673	0.262	1.225	0.00018	1.5e-05		0.00114	48	Fe			0.33
	Browning et al. Unpublished2	-134.825	4.82996	3	Co	1	0	0	0	0	0.002	0	0		27.3	1.673	0.262	1.225	0.00018	1.5e-05		0.00114	48	Fe			0.08
	Browning et al. Unpublished2	-134.825	4.82996	3	NFe	2	3	0	0	0.002	0	0	0		27.3	1.673	0.262	1.225	0.00018	1.5e-05		0.00114	48	Fe			0.39
	Browning et al. Unpublished2	-134.825	4.82996	3	NCo	2	3	0	0	0	0.002	0	0		27.3	1.673	0.262	1.225	0.00018	1.5e-05		0.00114	48	Fe			0.08
	Browning et al. Unpublished2	-134.825	4.82996	3	FeCo	2	0	0	0	0.002	0.002	0	0		27.3	1.673	0.262	1.225	0.00018	1.5e-05		0.00114	48	Fe			0.33
	Browning et al. Unpublished2	-134.825	4.82996	3	NFeCo	3	3	0	0	0.002	0.002	0	0		27.3	1.673	0.262	1.225	0.00018	1.5e-05		0.00114	48	Fe			0.4
	Browning et al. Unpublished2	-134.825	4.82996	3	NFeZn	3	3	0	0	0.002	0	0.002	0		27.3	1.673	0.262	1.225	0.00018	1.5e-05		0.00114	48	Fe			0.39
	Browning et al. Unpublished2	-134.825	4.82996	3	NFeSi	3	3	0	2	0.002	0	0	0		27.3	1.673	0.262	1.225	0.00018	1.5e-05		0.00114	48	Fe			0.42
	Browning et al. Unpublished2	-126.359	8.84736	4	I	0	0	0	0	0	0	0	0		27	0.062	0.087	1.11	0.000359	1.2e-05		0.00166	0	N_Fe			0.07
	Browning et al. Unpublished2	-126.359	8.84736	4	C	0	0	0	0	0	0	0	0		27	0.062	0.087	1.11	0.000359	1.2e-05		0.00166	48	N_Fe			0.03
	Browning et al. Unpublished2	-126.359	8.84736	4	N	1	3	0	0	0	0	0	0		27	0.062	0.087	1.11	0.000359	1.2e-05		0.00166	48	N_Fe			0.07
	Browning et al. Unpublished2	-126.359	8.84736	4	Fe	1	0	0	0	0.002	0	0	0		27	0.062	0.087	1.11	0.000359	1.2e-05		0.00166	48	N_Fe			0.04
	Browning et al. Unpublished2	-126.359	8.84736	4	Co	1	0	0	0	0	0.002	0	0		27	0.062	0.087	1.11	0.000359	1.2e-05		0.00166	48	N_Fe			0.02
	Browning et al. Unpublished2	-126.359	8.84736	4	NFe	2	3	0	0	0.002	0	0	0		27	0.062	0.087	1.11	0.000359	1.2e-05		0.00166	48	N_Fe			0.15
	Browning et al. Unpublished2	-126.359	8.84736	4	NCo	2	3	0	0	0	0.002	0	0		27	0.062	0.087	1.11	0.000359	1.2e-05		0.00166	48	N_Fe			0.06
	Browning et al. Unpublished2	-126.359	8.84736	4	FeCo	2	0	0	0	0.002	0.002	0	0		27	0.062	0.087	1.11	0.000359	1.2e-05		0.00166	48	N_Fe			0.04
	Browning et al. Unpublished2	-126.359	8.84736	4	NFeCo	3	3	0	0	0.002	0.002	0	0		27	0.062	0.087	1.11	0.000359	1.2e-05		0.00166	48	N_Fe			0.15
	Browning et al. Unpublished2	-126.359	8.84736	4	NFeZn	3	3	0	0	0.002	0	0.002	0		27	0.062	0.087	1.11	0.000359	1.2e-05		0.00166	48	N_Fe			0.14
	Browning et al. Unpublished2	-126.359	8.84736	4	NFeSi	3	3	0	2	0.002	0	0	0		27	0.062	0.087	1.11	0.000359	1.2e-05		0.00166	48	N_Fe			0.13
	Browning et al. Unpublished2	-117.481	13.0131	5	I	0	0	0	0	0	0	0	0		26.8	0.03	0.132	0.952	0.000128	1.8e-05		0.00192	0	N	Fe		0.13
	Browning et al. Unpublished2	-117.481	13.0131	5	C	0	0	0	0	0	0	0	0		26.8	0.03	0.132	0.952	0.000128	1.8e-05		0.00192	48	N	Fe		0.06
	Browning et al. Unpublished2	-117.481	13.0131	5	N	1	3	0	0	0	0	0	0		26.8	0.03	0.132	0.952	0.000128	1.8e-05		0.00192	48	N	Fe		0.16
	Browning et al. Unpublished2	-117.481	13.0131	5	Fe	1	0	0	0	0.002	0	0	0		26.8	0.03	0.132	0.952	0.000128	1.8e-05		0.00192	48	N	Fe		0.06
	Browning et al. Unpublished2	-117.481	13.0131	5	Co	1	0	0	0	0	0.002	0	0		26.8	0.03	0.132	0.952	0.000128	1.8e-05		0.00192	48	N	Fe		0.04
	Browning et al. Unpublished2	-117.481	13.0131	5	NFe	2	3	0	0	0.002	0	0	0		26.8	0.03	0.132	0.952	0.000128	1.8e-05		0.00192	48	N	Fe		0.44
	Browning et al. Unpublished2	-117.481	13.0131	5	NCo	2	3	0	0	0	0.002	0	0		26.8	0.03	0.132	0.952	0.000128	1.8e-05		0.00192	48	N	Fe		0.16
	Browning et al. Unpublished2	-117.481	13.0131	5	FeCo	2	0	0	0	0.002	0.002	0	0		26.8	0.03	0.132	0.952	0.000128	1.8e-05		0.00192	48	N	Fe		0.08
	Browning et al. Unpublished2	-117.481	13.0131	5	NFeCo	3	3	0	0	0.002	0.002	0	0		26.8	0.03	0.132	0.952	0.000128	1.8e-05		0.00192	48	N	Fe		0.45
	Browning et al. Unpublished2	-117.481	13.0131	5	NFeZn	3	3	0	0	0.002	0	0.002	0		26.8	0.03	0.132	0.952	0.000128	1.8e-05		0.00192	48	N	Fe		0.53
	Browning et al. Unpublished2	-117.481	13.0131	5	NFeSi	3	3	0	2	0.002	0	0	0		26.8	0.03	0.132	0.952	0.000128	1.8e-05		0.00192	48	N	Fe		0.47
16	Buessler et al. 2004	-172	-66	1																				Fe
17	Coale et al. 1996	-107	-5	1																				Fe
18	Coale et al. 2004	-172	-56	SOFeX N	I	0	0	0	0	0	0	0	0		5	20		3	9e-05				0	Fe			0.0869
18	Coale et al. 2004	-172	-56	SOFeX N	C	0	0	0	0	0	0	0	0		5	20		3	9e-05				240	Fe			0.09
18	Coale et al. 2004	-172	-56	SOFeX N	Fe	1	0	0	0	0.0012	0	0	0		5	20		3	9e-05				240	Fe			0.4783
18	Coale et al. 2004	-172	-66.5	SOFeX S	I	0	0	0	0	0	0	0	0		-0.5	28		60	0.0001				0	Fe			0.2
18	Coale et al. 2004	-172	-66.5	SOFeX S	C	0	0	0	0	0	0	0	0		-0.5	28		60	0.0001				240	Fe			0.5
18	Coale et al. 2004	-172	-66.5	SOFeX S	Fe	1	0	0	0	0.0007	0	0	0		-0.5	28		60	0.0001				240	Fe			1.5
19	Crawford et al. 2003	-155	50	1	I	0	0	0	0	0	0	0	0		12.74	11.2	1	19.5			4e-05		0	Fe_Zn_sep			2.063
19	Crawford et al. 2003	-155	50	1	C	0	0	0	0	0	0	0	0		12.74	11.2	1	19.5			4e-05		192	Fe_Zn_sep			2.439
19	Crawford et al. 2003	-155	50	1	Fe	1	0	0	0	0.0018	0	0	0		12.74	11.2	1	19.5			4e-05		192	Fe_Zn_sep			8.71
19	Crawford et al. 2003	-155	50	1	Zn	1	0	0	0	0	0	10	0		12.74	11.2	1	19.5			4e-05		192	Fe_Zn_sep
19	Crawford et al. 2003	-155	50	1	FeZn	2	0	0	0	0.0018	0	10	0		12.74	11.2	1	19.5			4e-05		192	Fe_Zn_sep
20	Davey et al. 2008	-49	10	1	I	0	0	0	0	0	0	0	0		29.2	0.3	0.03						0	N	P		0.36
20	Davey et al. 2008	-49	10	1	C	0	0	0	0	0	0	0	0		29.2	0.3	0.03						48	N	P		0.298
20	Davey et al. 2008	-49	10	1	N	1	1	0	0	0	0	0	0		29.2	0.3	0.03						48	N	P		1.046
20	Davey et al. 2008	-49	10	1	P	1	0	0.2	0	0	0	0	0		29.2	0.3	0.03						48	N	P		0.255
20	Davey et al. 2008	-49	10	1	Fe	1	0	0	0	0.002	0	0	0		29.2	0.3	0.03						48	N	P		0.281
20	Davey et al. 2008	-49	10	1	NP	2	1	0.2	0	0	0	0	0		29.2	0.3	0.03						48	N	P		1.089
20	Davey et al. 2008	-49	10	1	NFe	2	1	0	0	0.002	0	0	0		29.2	0.3	0.03						48	N	P
20	Davey et al. 2008	-49	10	1	PFe	2	0	0.2	0	0.002	0	0	0		29.2	0.3	0.03						48	N	P
20	Davey et al. 2008	-49	10	1	NPFe	3	1	0.2	0	0.002	0	0	0		29.2	0.3	0.03						48	N	P		1.378
20	Davey et al. 2008	-49	10	1	dust										29.2	0.3	0.03						48	N	P
20	Davey et al. 2008	-49	10	1	dust										29.2	0.3	0.03						48	N	P		0.272
20	Davey et al. 2008	-34.5	10	2	I	0	0	0	0	0	0	0	0		28.3	0.3	0.03						0	N	P		0.18
20	Davey et al. 2008	-34.5	10	2	C	0	0	0	0	0	0	0	0		28.3	0.3	0.03						48	N	P		0.085
20	Davey et al. 2008	-34.5	10	2	N	1	1	0	0	0	0	0	0		28.3	0.3	0.03						48	N	P		0.213
20	Davey et al. 2008	-34.5	10	2	P	1	0	0.2	0	0	0	0	0		28.3	0.3	0.03						48	N	P		0.085
20	Davey et al. 2008	-34.5	10	2	Fe	1	0	0	0	0.002	0	0	0		28.3	0.3	0.03						48	N	P		0.094
20	Davey et al. 2008	-34.5	10	2	NP	2	1	0.2	0	0	0	0	0		28.3	0.3	0.03						48	N	P		0.52
20	Davey et al. 2008	-34.5	10	2	NFe	2	1	0	0	0.002	0	0	0		28.3	0.3	0.03						48	N	P		0.161
20	Davey et al. 2008	-34.5	10	2	PFe	2	0	0.2	0	0.002	0	0	0		28.3	0.3	0.03						48	N	P		0.078
20	Davey et al. 2008	-34.5	10	2	NPFe	3	1	0.2	0	0.002	0	0	0		28.3	0.3	0.03						48	N	P		0.613
20	Davey et al. 2008	-34.5	10	2	dust										28.3	0.3	0.03						48	N	P		0.068
20	Davey et al. 2008	-34.5	10	2	dust										28.3	0.3	0.03						48	N	P		0.11
20	Davey et al. 2008	-26	5	3	I	0	0	0	0	0	0	0	0		28.5	0.3	0.03						0	N	P		0.13
20	Davey et al. 2008	-26	5	3	C	0	0	0	0	0	0	0	0		28.5	0.3	0.03						48	N	P		0.146
20	Davey et al. 2008	-26	5	3	N	1	1	0	0	0	0	0	0		28.5	0.3	0.03						48	N	P		0.462
20	Davey et al. 2008	-26	5	3	P	1	0	0.2	0	0	0	0	0		28.5	0.3	0.03						48	N	P		0.13
20	Davey et al. 2008	-26	5	3	Fe	1	0	0	0	0.002	0	0	0		28.5	0.3	0.03						48	N	P		0.135
20	Davey et al. 2008	-26	5	3	NP	2	1	0.2	0	0	0	0	0		28.5	0.3	0.03						48	N	P		0.625
20	Davey et al. 2008	-26	5	3	NFe	2	1	0	0	0.002	0	0	0		28.5	0.3	0.03						48	N	P		0.53
20	Davey et al. 2008	-26	5	3	PFe	2	0	0.2	0	0.002	0	0	0		28.5	0.3	0.03						48	N	P		0.13
20	Davey et al. 2008	-26	5	3	NPFe	3	1	0.2	0	0.002	0	0	0		28.5	0.3	0.03						48	N	P		0.53
20	Davey et al. 2008	-26	5	3	dust										28.5	0.3	0.03						48	N	P		0.175
20	Davey et al. 2008	-26	5	3	dust										28.5	0.3	0.03						48	N	P		0.192
20,21	Davey et al. 2008, Mills et al. 2004	-23.5	3.5	4	I	0	0	0	0	0	0	0	0		27.8	0.3	0.03						0	N	Fe_P		0.38
20,21	Davey et al. 2008, Mills et al. 2004	-23.5	3.5	4	C	0	0	0	0	0	0	0	0		27.8	0.3	0.03						48	N	Fe_P		0.242
20,21	Davey et al. 2008, Mills et al. 2004	-23.5	3.5	4	N	1	1	0	0	0	0	0	0		27.8	0.3	0.03						48	N	Fe_P		0.394
20,21	Davey et al. 2008, Mills et al. 2004	-23.5	3.5	4	P	1	0	0.2	0	0	0	0	0		27.8	0.3	0.03						48	N	Fe_P		0.237
20,21	Davey et al. 2008, Mills et al. 2004	-23.5	3.5	4	Fe	1	0	0	0	0.002	0	0	0		27.8	0.3	0.03						48	N	Fe_P		0.248
20,21	Davey et al. 2008, Mills et al. 2004	-23.5	3.5	4	NP	2	1	0.2	0	0	0	0	0		27.8	0.3	0.03						48	N	Fe_P		0.715
20,21	Davey et al. 2008, Mills et al. 2004	-23.5	3.5	4	NFe	2	1	0	0	0.002	0	0	0		27.8	0.3	0.03						48	N	Fe_P		0.507
20,21	Davey et al. 2008, Mills et al. 2004	-23.5	3.5	4	PFe	2	0	0.2	0	0.002	0	0	0		27.8	0.3	0.03						48	N	Fe_P		0.315
20,21	Davey et al. 2008, Mills et al. 2004	-23.5	3.5	4	NPFe	3	1	0.2	0	0.002	0	0	0		27.8	0.3	0.03						48	N	Fe_P		0.867
20,21	Davey et al. 2008, Mills et al. 2004	-23.5	3.5	4	dust										27.8	0.3	0.03						48	N	Fe_P		0.349
20,21	Davey et al. 2008, Mills et al. 2004	-23.5	3.5	4	dust										27.8	0.3	0.03						48	N	Fe_P		0.383
20,21	Davey et al. 2008, Mills et al. 2004	-17.5	11	5	I	0	0	0	0	0	0	0	0		29.5	0.3	0.03						0	N	P		0.22
20,21	Davey et al. 2008, Mills et al. 2004	-17.5	11	5	C	0	0	0	0	0	0	0	0		29.5	0.3	0.03						48	N	P		0.255
20,21	Davey et al. 2008, Mills et al. 2004	-17.5	11	5	N	1	1	0	0	0	0	0	0		29.5	0.3	0.03						48	N	P		0.658
20,21	Davey et al. 2008, Mills et al. 2004	-17.5	11	5	P	1	0	0.2	0	0	0	0	0		29.5	0.3	0.03						48	N	P		0.203
20,21	Davey et al. 2008, Mills et al. 2004	-17.5	11	5	Fe	1	0	0	0	0.002	0	0	0		29.5	0.3	0.03						48	N	P		0.194
20,21	Davey et al. 2008, Mills et al. 2004	-17.5	11	5	NP	2	1	0.2	0	0	0	0	0		29.5	0.3	0.03						48	N	P		0.858
20,21	Davey et al. 2008, Mills et al. 2004	-17.5	11	5	NFe	2	1	0	0	0.002	0	0	0		29.5	0.3	0.03						48	N	P		0.592
20,21	Davey et al. 2008, Mills et al. 2004	-17.5	11	5	PFe	2	0	0.2	0	0.002	0	0	0		29.5	0.3	0.03						48	N	P		0.213
20,21	Davey et al. 2008, Mills et al. 2004	-17.5	11	5	NPFe	3	1	0.2	0	0.002	0	0	0		29.5	0.3	0.03						48	N	P		0.709
20,21	Davey et al. 2008, Mills et al. 2004	-17.5	11	5	dust										29.5	0.3	0.03						48	N	P
20,21	Davey et al. 2008, Mills et al. 2004	-17.5	11	5	dust										29.5	0.3	0.03						48	N	P		0.265
20,21	Davey et al. 2008, Mills et al. 2004	-15	5.5	6	I	0	0	0	0	0	0	0	0		28.8	0.3	0.03						0	N	Fe_P		0.18
20,21	Davey et al. 2008, Mills et al. 2004	-15	5.5	6	C	0	0	0	0	0	0	0	0		28.8	0.3	0.03						48	N	Fe_P		0.189
20,21	Davey et al. 2008, Mills et al. 2004	-15	5.5	6	N	1	1	0	0	0	0	0	0		28.8	0.3	0.03						48	N	Fe_P		0.418
20,21	Davey et al. 2008, Mills et al. 2004	-15	5.5	6	P	1	0	0.2	0	0	0	0	0		28.8	0.3	0.03						48	N	Fe_P		0.205
20,21	Davey et al. 2008, Mills et al. 2004	-15	5.5	6	Fe	1	0	0	0	0.002	0	0	0		28.8	0.3	0.03						48	N	Fe_P		0.21
20,21	Davey et al. 2008, Mills et al. 2004	-15	5.5	6	NP	2	1	0.2	0	0	0	0	0		28.8	0.3	0.03						48	N	Fe_P		0.706
20,21	Davey et al. 2008, Mills et al. 2004	-15	5.5	6	NFe	2	1	0	0	0.002	0	0	0		28.8	0.3	0.03						48	N	Fe_P		0.315
20,21	Davey et al. 2008, Mills et al. 2004	-15	5.5	6	PFe	2	0	0.2	0	0.002	0	0	0		28.8	0.3	0.03						48	N	Fe_P		0.0844
20,21	Davey et al. 2008, Mills et al. 2004	-15	5.5	6	NPFe	3	1	0.2	0	0.002	0	0	0		28.8	0.3	0.03						48	N	Fe_P		0.348
20,21	Davey et al. 2008, Mills et al. 2004	-15	5.5	6	dust										28.8	0.3	0.03						48	N	Fe_P
20,21	Davey et al. 2008, Mills et al. 2004	-15	5.5	6	dust										28.8	0.3	0.03						48	N	Fe_P		0.216
22	Gervais et al. 2002	21	-48	1	I	0	0	0	0	0	0	0	0		4	22	1.6	10	0.0001				0	Fe			0.4902
22	Gervais et al. 2002	21	-48	1	C	0	0	0	0	0	0	0	0		4	22	1.6	10	0.0001				144	Fe			0.4983
22	Gervais et al. 2002	21	-48	1	Fe	1	0	0	0	0.001	0	0	0		4	22	1.6	10	0.0001				144	Fe			0.7365
23	Hutchins et al. 1998	-122.6	35.9	Big Sur A	I	0	0	0	0	0	0	0	0			12.3		15.1	0.00025				0	Fe			0.52
23	Hutchins et al. 1998	-122.6	35.9	Big Sur A	C	0	0	0	0	0	0	0	0			12.3		15.1	0.00025				96	Fe			1.9
23	Hutchins et al. 1998	-122.6	35.9	Big Sur A	Fe	1	0	0	0	0.0025	0	0	0			12.3		15.1	0.00025				96	Fe			8.3
23	Hutchins et al. 1998	-122	36	Big Sur B	I	0	0	0	0	0	0	0	0		12.3	8.1		8.2	0.00025				0	Fe			0.54
23	Hutchins et al. 1998	-122	36	Big Sur B	C	0	0	0	0	0	0	0	0		12.3	8.1		8.2	0.00025				96	Fe			2.3
23	Hutchins et al. 1998	-122	36	Big Sur B	Fe	1	0	0	0	0.0025	0	0	0		12.3	8.1		8.2	0.00025				96	Fe			9.2
24	Hutchins et al. 2001	142	-46.7	1	C	0	0	0	0	0														Fe	Si
24	Hutchins et al. 2001	142	-46.7	1	Fe	1	0	0	0	0.0019														Fe	Si
24	Hutchins et al. 2001	142	-46.7	1	Si	1	0	0	9	0														Fe	Si
24	Hutchins et al. 2001	142	-46.7	1	FeSi	2	0	0	9	0.0019														Fe	Si
25	Hutchins et al. 2002	-87.5	-2.3	Humboldt	I	0	0	0	0	0	0	0	0		20.2	8.9	0.6	5.6	0.0001				0	Fe			0.5
25	Hutchins et al. 2002	-87.5	-2.3	Humboldt	C	0	0	0	0	0	0	0	0		20.2	8.9	0.6	5.6	0.0001				96	Fe			1.2
25	Hutchins et al. 2002	-87.5	-2.3	Humboldt	Fe	1	0	0	0	0.00103333	0	0	0		20.2	8.9	0.6	5.6	0.0001				96	Fe			2.1
25	Hutchins et al. 2002	-81.4	-9.7	Peru	I	0	0	0	0	0	0	0	0		18.3	16.3	1.2	7.8	8e-05				0	Fe			1.1
25	Hutchins et al. 2002	-81.4	-9.7	Peru	C	0	0	0	0	0	0	0	0		18.3	16.3	1.2	7.8	8e-05				120	Fe			1.2
25	Hutchins et al. 2002	-81.4	-9.7	Peru	Fe	1	0	0	0	0.000975	0	0	0		18.3	16.3	1.2	7.8	8e-05				120	Fe			4.8775
26	Krisch et al. 2020	-8.14433	80.2167	1	I	0	0	0	0	0	0	0	0		-1.3	0.02	0.4	4.4	0.0013	0.000202	0.0018	0.005	0	N			0.49
26	Krisch et al. 2020	-8.14433	80.2167	1	C	0	0	0	0	0	0	0	0		-1.3	0.02	0.4	4.4	0.0013	0.000202	0.0018	0.005	72	N			0.5
26	Krisch et al. 2020	-8.14433	80.2167	1	N	1	2	0	0	0	0	0	0		-1.3	0.02	0.4	4.4	0.0013	0.000202	0.0018	0.005	72	N			1.17
26	Krisch et al. 2020	-8.14433	80.2167	1	Fe	1	0	0.002	0	0	0	0	0		-1.3	0.02	0.4	4.4	0.0013	0.000202	0.0018	0.005	72	N			0.4
26	Krisch et al. 2020	-8.14433	80.2167	1	NFe	2	2	0.002	0	0	0	0	0		-1.3	0.02	0.4	4.4	0.0013	0.000202	0.0018	0.005	72	N			1.36
26	Krisch et al. 2020	-8.61467	76.8	2	I	0	0	0	0	0	0	0	0		0.1	0.02	0.3	1.1	0.0008	0.000148		0.0042	0	N			0.15
26	Krisch et al. 2020	-8.61467	76.8	2	C	0	0	0	0	0	0	0	0		0.1	0.02	0.3	1.1	0.0008	0.000148		0.0042	72	N			0.09
26	Krisch et al. 2020	-8.61467	76.8	2	N	1	2	0	0	0	0	0	0		0.1	0.02	0.3	1.1	0.0008	0.000148		0.0042	72	N			0.07
26	Krisch et al. 2020	-8.61467	76.8	2	Fe	1	0	0.002	0	0	0	0	0		0.1	0.02	0.3	1.1	0.0008	0.000148		0.0042	72	N			0.08
26	Krisch et al. 2020	-8.61467	76.8	2	NFe	2	2	0.002	0	0	0	0	0		0.1	0.02	0.3	1.1	0.0008	0.000148		0.0042	72	N			0.08
26	Krisch et al. 2020	-4.77183	79.589	3	I	0	0	0	0	0	0	0	0		-1.6	0.5	0.3	4.4	0.0018	0.000164	0.0018	0.0056	0				0.16
26	Krisch et al. 2020	-4.77183	79.589	3	C	0	0	0	0	0	0	0	0		-1.6	0.5	0.3	4.4	0.0018	0.000164	0.0018	0.0056	72				0.2
26	Krisch et al. 2020	-4.77183	79.589	3	N	1	2	0	0	0	0	0	0		-1.6	0.5	0.3	4.4	0.0018	0.000164	0.0018	0.0056	72				0.16
26	Krisch et al. 2020	-4.77183	79.589	3	Fe	1	0	0.002	0	0	0	0	0		-1.6	0.5	0.3	4.4	0.0018	0.000164	0.0018	0.0056	72				0.15
26	Krisch et al. 2020	-4.77183	79.589	3	NFe	2	2	0.002	0	0	0	0	0		-1.6	0.5	0.3	4.4	0.0018	0.000164	0.0018	0.0056	72				0.1
26	Krisch et al. 2020	0.23	79.36	4	I	0	0	0	0	0	0	0	0		2.7	12.3	1	7.4	0.0013	0.000114	0.0009	0.0028	0				1.21
26	Krisch et al. 2020	0.23	79.36	4	C	0	0	0	0	0	0	0	0		2.7	12.3	1	7.4	0.0013	0.000114	0.0009	0.0028	72				0.84
26	Krisch et al. 2020	0.23	79.36	4	N	1	2	0	0	0	0	0	0		2.7	12.3	1	7.4	0.0013	0.000114	0.0009	0.0028	72				2.8
26	Krisch et al. 2020	0.23	79.36	4	Fe	1	0	0.002	0	0	0	0	0		2.7	12.3	1	7.4	0.0013	0.000114	0.0009	0.0028	72				0.49
26	Krisch et al. 2020	0.23	79.36	4	NFe	2	2	0.002	0	0	0	0	0		2.7	12.3	1	7.4	0.0013	0.000114	0.0009	0.0028	72				2.37
26	Krisch et al. 2020	6.9943	78.986	5	I	0	0	0	0	0	0	0	0		8.8	0.3	0.1	0.03	0.0004	4e-05	0.0008	0.0015	0	N			0.24
26	Krisch et al. 2020	6.9943	78.986	5	C	0	0	0	0	0	0	0	0		8.8	0.3	0.1	0.03	0.0004	4e-05	0.0008	0.0015	72	N			0.12
26	Krisch et al. 2020	6.9943	78.986	5	N	1	2	0	0	0	0	0	0		8.8	0.3	0.1	0.03	0.0004	4e-05	0.0008	0.0015	72	N			0.88
26	Krisch et al. 2020	6.9943	78.986	5	Fe	1	0	0.002	0	0	0	0	0		8.8	0.3	0.1	0.03	0.0004	4e-05	0.0008	0.0015	72	N			0.28
26	Krisch et al. 2020	6.9943	78.986	5	NFe	2	2	0.002	0	0	0	0	0		8.8	0.3	0.1	0.03	0.0004	4e-05	0.0008	0.0015	72	N			0.65
27	Li et al. 2015	121.9	21.4	Luz	I	0	0	0	0	0.01	0	0	0		28.8	0.25	0.04	9.78						N
27	Li et al. 2015	121.9	21.4	Luz	C	0	0	0	0	0.01	0	0	0		28.8	0.25	0.04	9.78						N
27	Li et al. 2015	121.9	21.4	Luz	N	1	10	0	0	0.01	0	0	0		28.8	0.25	0.04	9.78						N
27	Li et al. 2015	121.9	21.4	Luz	Fe	1	0	0	0	0.01	0	0	0		28.8	0.25	0.04	9.78						N
27	Li et al. 2015	121.9	21.4	Luz	NFe	2	10	0	0	0.01	0	0	0		28.8	0.25	0.04	9.78						N
27	Li et al. 2015	126	18	WP1	I	0	0	0	0	0.01	0	0	0		28.9	0.03	0.1	1.5						N
27	Li et al. 2015	126	18	WP1	C	0	0	0	0	0.01	0	0	0		28.9	0.03	0.1	1.5						N
27	Li et al. 2015	126	18	WP1	N	1	10	0	0	0.01	0	0	0		28.9	0.03	0.1	1.5						N
27	Li et al. 2015	126	18	WP1	Fe	1	0	0	0	0.01	0	0	0		28.9	0.03	0.1	1.5						N
27	Li et al. 2015	126	18	WP1	NFe	2	10	0	0	0.01	0	0	0		28.9	0.03	0.1	1.5						N
27	Li et al. 2015	135	6.5	WP2	I	0	0	0	0	0.01	0	0	0		29	0.03	0.1	1.8						N	Fe
27	Li et al. 2015	135	6.5	WP2	C	0	0	0	0	0.01	0	0	0		29	0.03	0.1	1.8						N	Fe
27	Li et al. 2015	135	6.5	WP2	N	1	10	0	0	0.01	0	0	0		29	0.03	0.1	1.8						N	Fe
27	Li et al. 2015	135	6.5	WP2	Fe	1	0	0	0	0.01	0	0	0		29	0.03	0.1	1.8						N	Fe
27	Li et al. 2015	135	6.5	WP2	NFe	2	10	0	0	0.01	0	0	0		29	0.03	0.1	1.8						N	Fe
27	Li et al. 2015	159.2	0.01	EP	I	0	0	0	0	0.01	0	0	0		29.6	1								N_Fe
27	Li et al. 2015	159.2	0.01	EP	C	0	0	0	0	0.01	0	0	0		29.6	1								N_Fe
27	Li et al. 2015	159.2	0.01	EP	N	1	10	0	0	0.01	0	0	0		29.6	1								N_Fe
27	Li et al. 2015	159.2	0.01	EP	Fe	1	0	0	0	0.01	0	0	0		29.6	1								N_Fe
27	Li et al. 2015	159.2	0.01	EP	NFe	2	10	0	0	0.01	0	0	0		29.6	1								N_Fe
28	Martin et al. 1989	-147.5	55.5	T6 1	I	0	0	0	0	0	0	0	0		13.3	5.57	0.64	8e-05	2.72e-05				0	Fe			0.176
28	Martin et al. 1989	-147.5	55.5	T6 1	C	0	0	0	0	0	0	0	0		13.3	5.57	0.64	8e-05	2.72e-05				144	Fe			1.3
28	Martin et al. 1989	-147.5	55.5	T6 1	Fe	1	0	0	0	0.001	0	0	0		13.3	5.57	0.64	8e-05	2.72e-05				144	Fe			3.19
28	Martin et al. 1989	-145	50	T7 1	I	0	0	0	0	0	0	0	0		12.4	6.74	0.77	5e-05	2.84e-05				0	Fe			0.69
28	Martin et al. 1989	-145	50	T7 1	C	0	0	0	0	0	0	0	0		12.4	6.74	0.77	5e-05	2.84e-05				144	Fe			0.85
28	Martin et al. 1989	-145	50	T7 1	Fe	1	0	0	0	0.001	0	0	0		12.4	6.74	0.77	5e-05	2.84e-05				144	Fe			4.63
28	Martin et al. 1989	-142.9	45	T8 1	I	0	0	0	0	0	0	0	0		13	0.72	0.43	7e-05	2.47e-05				0	Fe			0.35
28	Martin et al. 1989	-142.9	45	T8 1	C	0	0	0	0	0	0	0	0		13	0.72	0.43	7e-05	2.47e-05				108	Fe			1.19
28	Martin et al. 1989	-142.9	45	T8 1	Fe	1	0	0	0	0.001	0	0	0		13	0.72	0.43	7e-05	2.47e-05				108	Fe			5.15
29	Martin et al. 1993	-20.8	59.5	1																				Fe
29	Martin et al. 1993	-20	47	2																				Fe
30	Martin et al. 1994	-90	-5	1																				Fe
31	Mills et al. 2017	-168.8	65.7	8	I	0	0	0	0	0	0	0	0		2.6	2.7	0.9	13.4						N			1.3
31	Mills et al. 2017	-168.8	65.7	8	C	0	0	0	0	0	0	0	0		2.6	2.7	0.9	13.4						N
31	Mills et al. 2017	-168.8	65.7	8	N	1	10	0	0	0	0	0	0		2.6	2.7	0.9	13.4						N
31	Mills et al. 2017	-165.9	72	46	I	0	0	0	0	0	0	0	0		2.9	0.03	0.5	1.3									0.6
31	Mills et al. 2017	-165.9	72	46	C	0	0	0	0	0	0	0	0		2.9	0.03	0.5	1.3
31	Mills et al. 2017	-165.9	72	46	N	1	5	0	0	0	0	0	0		2.9	0.03	0.5	1.3
31	Mills et al. 2017	-163.8	72.1	73	I	0	0	0	0	0	0	0	0		0.39	0.03	0.6	12.2						N			0.7
31	Mills et al. 2017	-163.8	72.1	73	C	0	0	0	0	0	0	0	0		0.39	0.03	0.6	12.2						N
31	Mills et al. 2017	-163.8	72.1	73	N	1	5	0	0	0	0	0	0		0.39	0.03	0.6	12.2						N
31	Mills et al. 2017	-159.1	73.9	101	I	0	0	0	0	0	0	0	0		-1.03	0.03	0.6	2.8						N			0.1
31	Mills et al. 2017	-159.1	73.9	101	C	0	0	0	0	0	0	0	0		-1.03	0.03	0.6	2.8						N
31	Mills et al. 2017	-159.1	73.9	101	N	1	5	0	0	0	0	0	0		-1.03	0.03	0.6	2.8						N
31	Mills et al. 2017	-151.9	72.8	128	I	0	0	0	0	0	0	0	0		-0.68	0.5	0.9	5.2						N			0.3
31	Mills et al. 2017	-151.9	72.8	128	C	0	0	0	0	0	0	0	0		-0.68	0.5	0.9	5.2						N
31	Mills et al. 2017	-151.9	72.8	128	N	1	5	0	0	0	0	0	0		-0.68	0.5	0.9	5.2						N
31	Mills et al. 2017	-157.1	71.3	152	I	0	0	0	0	0	0	0	0		7	0.03	0.5	2.4						N			0.8
31	Mills et al. 2017	-157.1	71.3	152	C	0	0	0	0	0	0	0	0		7	0.03	0.5	2.4						N
31	Mills et al. 2017	-157.1	71.3	152	N	1	5	0	0	0	0	0	0		7	0.03	0.5	2.4						N
32	Moisander et al. 2011	149.8	-17.7	2	I	0	0	0	0	0	0	0	0		28.2	0.007	0.195		0.00028				0	N			0.1
32	Moisander et al. 2011	149.8	-17.7	2	C	0	0	0	0	0	0	0	0		28.2	0.007	0.195		0.00028				78	N			0.101
32	Moisander et al. 2011	149.8	-17.7	2	N	1	20	0	0	0	0	0	0		28.2	0.007	0.195		0.00028				78	N			0.332
32	Moisander et al. 2011	149.8	-17.7	2	P	1	0	2	0	0	0	0	0		28.2	0.007	0.195		0.00028				78	N			0.159
32	Moisander et al. 2011	149.8	-17.7	2	Fe	1	0	0	0	0.4	0	0	0		28.2	0.007	0.195		0.00028				78	N			0.116
32	Moisander et al. 2011	149.8	-17.7	2	NP	2	20	2	0	0	0	0	0		28.2	0.007	0.195		0.00028				78	N
32	Moisander et al. 2011	149.8	-17.7	2	NFe	2	20	0	0	0.4	0	0	0		28.2	0.007	0.195		0.00028				78	N
32	Moisander et al. 2011	149.8	-17.7	2	PFe	2	0	2	0	0.4	0	0	0		28.2	0.007	0.195		0.00028				78	N
32	Moisander et al. 2011	149.8	-17.7	2	NPFe	3	20	2	0	0.4	0	0	0		28.2	0.007	0.195		0.00028				78	N
32	Moisander et al. 2011	155.8	-17.5	5	I	0	0	0	0	0	0	0	0		28.2	0.003	0.115						0	N			0.06
32	Moisander et al. 2011	155.8	-17.5	5	C	0	0	0	0	0	0	0	0		28.2	0.003	0.115						78	N			0.048
32	Moisander et al. 2011	155.8	-17.5	5	N	1	20	0	0	0	0	0	0		28.2	0.003	0.115						78	N			0.1
32	Moisander et al. 2011	155.8	-17.5	5	P	1	0	2	0	0	0	0	0		28.2	0.003	0.115						78	N			0.0515
32	Moisander et al. 2011	155.8	-17.5	5	Fe	1	0	0	0	0.4	0	0	0		28.2	0.003	0.115						78	N			0.0734
32	Moisander et al. 2011	155.8	-17.5	5	NP	2	20	2	0	0	0	0	0		28.2	0.003	0.115						78	N
32	Moisander et al. 2011	155.8	-17.5	5	NFe	2	20	0	0	0.4	0	0	0		28.2	0.003	0.115						78	N
32	Moisander et al. 2011	155.8	-17.5	5	PFe	2	0	2	0	0.4	0	0	0		28.2	0.003	0.115						78	N
32	Moisander et al. 2011	155.8	-17.5	5	NPFe	3	20	2	0	0.4	0	0	0		28.2	0.003	0.115						78	N
32	Moisander et al. 2011	158.3	-25	8	I	0	0	0	0	0	0	0	0		25.8	0.005	0.093		0.0002				0	N			0.07
32	Moisander et al. 2011	158.3	-25	8	C	0	0	0	0	0	0	0	0		25.8	0.005	0.093		0.0002				78	N			0.0676
32	Moisander et al. 2011	158.3	-25	8	N	1	20	0	0	0	0	0	0		25.8	0.005	0.093		0.0002				78	N			0.317
32	Moisander et al. 2011	158.3	-25	8	P	1	0	2	0	0	0	0	0		25.8	0.005	0.093		0.0002				78	N			0.0614
32	Moisander et al. 2011	158.3	-25	8	Fe	1	0	0	0	0.4	0	0	0		25.8	0.005	0.093		0.0002				78	N			0.0681
32	Moisander et al. 2011	158.3	-25	8	NP	2	20	2	0	0	0	0	0		25.8	0.005	0.093		0.0002				78	N			0.159
32	Moisander et al. 2011	158.3	-25	8	NFe	2	20	0	0	0.4	0	0	0		25.8	0.005	0.093		0.0002				78	N			0.202
32	Moisander et al. 2011	158.3	-25	8	PFe	2	0	2	0	0.4	0	0	0		25.8	0.005	0.093		0.0002				78	N			0.051
32	Moisander et al. 2011	158.3	-25	8	NPFe	3	20	2	0	0.4	0	0	0		25.8	0.005	0.093		0.0002				78	N
32	Moisander et al. 2011	166.2	-23.1	13	I	0	0	0	0	0	0	0	0		25.5	0.006	0.079						0	N	Fe_P		0.13
32	Moisander et al. 2011	166.2	-23.1	13	C	0	0	0	0	0	0	0	0		25.5	0.006	0.079						78	N	Fe_P		0.139
32	Moisander et al. 2011	166.2	-23.1	13	N	1	20	0	0	0	0	0	0		25.5	0.006	0.079						78	N	Fe_P		0.717
32	Moisander et al. 2011	166.2	-23.1	13	P	1	0	2	0	0	0	0	0		25.5	0.006	0.079						78	N	Fe_P		0.127
32	Moisander et al. 2011	166.2	-23.1	13	Fe	1	0	0	0	0.4	0	0	0		25.5	0.006	0.079						78	N	Fe_P		0.162
32	Moisander et al. 2011	166.2	-23.1	13	NP	2	20	2	0	0	0	0	0		25.5	0.006	0.079						78	N	Fe_P		0.994
32	Moisander et al. 2011	166.2	-23.1	13	NFe	2	20	0	0	0.4	0	0	0		25.5	0.006	0.079						78	N	Fe_P		0.971
32	Moisander et al. 2011	166.2	-23.1	13	PFe	2	0	2	0	0.4	0	0	0		25.5	0.006	0.079						78	N	Fe_P		0.162
32	Moisander et al. 2011	166.2	-23.1	13	NPFe	3	20	2	0	0.4	0	0	0		25.5	0.006	0.079						78	N	Fe_P
32	Moisander et al. 2011	-177	-21	17	I	0	0	0	0	0	0	0	0		27.4	0.009	0.026		0.00038				0				0.12
32	Moisander et al. 2011	-177	-21	17	C	0	0	0	0	0	0	0	0		27.4	0.009	0.026		0.00038				78				0.257
32	Moisander et al. 2011	-177	-21	17	N	1	20	0	0	0	0	0	0		27.4	0.009	0.026		0.00038				78				0.294
32	Moisander et al. 2011	-177	-21	17	P	1	0	2	0	0	0	0	0		27.4	0.009	0.026		0.00038				78				0.156
32	Moisander et al. 2011	-177	-21	17	Fe	1	0	0	0	0.4	0	0	0		27.4	0.009	0.026		0.00038				78				0.166
32	Moisander et al. 2011	-177	-21	17	NP	2	20	2	0	0	0	0	0		27.4	0.009	0.026		0.00038				78				0.441
32	Moisander et al. 2011	-177	-21	17	NFe	2	20	0	0	0.4	0	0	0		27.4	0.009	0.026		0.00038				78				0.487
32	Moisander et al. 2011	-177	-21	17	PFe	2	0	2	0	0.4	0	0	0		27.4	0.009	0.026		0.00038				78				0.184
32	Moisander et al. 2011	-177	-21	17	NPFe	3	20	2	0	0.4	0	0	0		27.4	0.009	0.026		0.00038				78
32	Moisander et al. 2011	-170	-15	21	I	0	0	0	0	0	0	0	0		30	0.002	0.097		0.00034				0	N_Fe			0.1
32	Moisander et al. 2011	-170	-15	21	C	0	0	0	0	0	0	0	0		30	0.002	0.097		0.00034				78	N_Fe			0.19
32	Moisander et al. 2011	-170	-15	21	N	1	20	0	0	0	0	0	0		30	0.002	0.097		0.00034				78	N_Fe			0.512
32	Moisander et al. 2011	-170	-15	21	P	1	0	2	0	0	0	0	0		30	0.002	0.097		0.00034				78	N_Fe			0.19
32	Moisander et al. 2011	-170	-15	21	Fe	1	0	0	0	0.4	0	0	0		30	0.002	0.097		0.00034				78	N_Fe			0.22
32	Moisander et al. 2011	-170	-15	21	NP	2	20	2	0	0	0	0	0		30	0.002	0.097		0.00034				78	N_Fe			0.497
32	Moisander et al. 2011	-170	-15	21	NFe	2	20	0	0	0.4	0	0	0		30	0.002	0.097		0.00034				78	N_Fe			1.111
32	Moisander et al. 2011	-170	-15	21	PFe	2	0	2	0	0.4	0	0	0		30	0.002	0.097		0.00034				78	N_Fe			0.234
32	Moisander et al. 2011	-170	-15	21	NPFe	3	20	2	0	0.4	0	0	0		30	0.002	0.097		0.00034				78	N_Fe
33	Moore et al 2007	50	-44	M1	I	0	0	0	0	0	0	0	0		5.8	18.5		1.23	0.00022				0	Fe			1.42
33	Moore et al 2007	50	-44	M1	C	0	0	0	0	0	0	0	0		5.8	18.5		1.23	0.00022				120	Fe			2.5
33	Moore et al 2007	50	-44	M1	Fe	1	0	0	0	0.002	0	0	0		5.8	18.5		1.23	0.00022				120	Fe			7.5
33	Moore et al 2007	50.5	-44.5	M10	I	0	0	0	0	0	0	0	0		6.6	20.8		1.1	0.0004				0	Fe			0.79
33	Moore et al 2007	50.5	-44.5	M10	C	0	0	0	0	0	0	0	0		6.6	20.8		1.1	0.0004				120	Fe			2.5
33	Moore et al 2007	50.5	-44.5	M10	Fe	1	0	0	0	0.002	0	0	0		6.6	20.8		1.1	0.0004				120	Fe			4
33	Moore et al 2007	52	-46	M3.3	I	0	0	0	0	0	0	0	0		4.9	23.3		8.84					0	Fe			0.49
33	Moore et al 2007	52	-46	M3.3	C	0	0	0	0	0	0	0	0		4.9	23.3		8.84					120	Fe			1
33	Moore et al 2007	52	-46	M3.3	Fe	1	0	0	0	0.002	0	0	0		4.9	23.3		8.84					120	Fe			7
33	Moore et al 2007	52	-46	M3b	I	0	0	0	0	0	0	0	0		6.1	18.4		0.12	0.00023				0	Fe			4.84
33	Moore et al 2007	52	-46	M3b	C	0	0	0	0	0	0	0	0		6.1	18.4		0.12	0.00023				120	Fe			3.5
33	Moore et al 2007	52	-46	M3b	Fe	1	0	0	0	0.002	0	0	0		6.1	18.4		0.12	0.00023				120	Fe			11.5
33	Moore et al 2007	53	-48	M2.2	I	0	0	0	0	0	0	0	0		5.1	21.5		2.02	9e-05				0	Fe			0.36
33	Moore et al 2007	53	-48	M2.2	C	0	0	0	0	0	0	0	0		5.1	21.5		2.02	9e-05				120	Fe			0.36
33	Moore et al 2007	53	-48	M2.2	Fe	1	0	0	0	0.002	0	0	0		5.1	21.5		2.02	9e-05				120	Fe			0.8
34	Moore et al. 2006	-42	42	1	I	0	0	0	0	0	0	0	0		16.2	3.8			0.00033				0	Fe	N_P		0.94
34	Moore et al. 2006	-42	42	1	C	0	0	0	0	0	0	0	0		16.2	3.8			0.00033				48	Fe	N_P		1.64
34	Moore et al. 2006	-42	42	1	N	1	2	0	0	0	0	0	0		16.2	3.8			0.00033				48	Fe	N_P		1.766
34	Moore et al. 2006	-42	42	1	P	1	0	0.2	0	0	0	0	0		16.2	3.8			0.00033				48	Fe	N_P		1.599
34	Moore et al. 2006	-42	42	1	Fe	1	0	0	0	0.002	0	0	0		16.2	3.8			0.00033				48	Fe	N_P		2.255
34	Moore et al. 2006	-42	42	1	NP	2	2	0.2	0	0	0	0	0		16.2	3.8			0.00033				48	Fe	N_P		1.511
34	Moore et al. 2006	-42	42	1	NFe	2	2	0	0	0.002	0	0	0		16.2	3.8			0.00033				48	Fe	N_P		3.029
34	Moore et al. 2006	-42	42	1	PFe	2	0	0.2	0	0.002	0	0	0		16.2	3.8			0.00033				48	Fe	N_P		3.214
34	Moore et al. 2006	-42	42	1	NPFe	3	2	0.2	0	0.002	0	0	0		16.2	3.8			0.00033				48	Fe	N_P		2.917
34	Moore et al. 2006	-42	42	1	dust										16.2	3.8			0.00033				48	Fe	N_P		2.482
34	Moore et al. 2006	-42	42	1	dust										16.2	3.8			0.00033				48	Fe	N_P		2.942
34	Moore et al. 2006	-56	35	2	I	0	0	0	0	0	0	0	0		18.5	1.52			0.00028				0				0.57
34	Moore et al. 2006	-56	35	2	C	0	0	0	0	0	0	0	0		18.5	1.52			0.00028				48				1.372
34	Moore et al. 2006	-56	35	2	N	1	2	0	0	0	0	0	0		18.5	1.52			0.00028				48				1.961
34	Moore et al. 2006	-56	35	2	P	1	0	0.2	0	0	0	0	0		18.5	1.52			0.00028				48				1.686
34	Moore et al. 2006	-56	35	2	Fe	1	0	0	0	0.002	0	0	0		18.5	1.52			0.00028				48				1.569
34	Moore et al. 2006	-56	35	2	NP	2	2	0.2	0	0	0	0	0		18.5	1.52			0.00028				48				1.725
34	Moore et al. 2006	-56	35	2	NFe	2	2	0	0	0.002	0	0	0		18.5	1.52			0.00028				48				2.392
34	Moore et al. 2006	-56	35	2	PFe	2	0	0.2	0	0.002	0	0	0		18.5	1.52			0.00028				48				1.608
34	Moore et al. 2006	-56	35	2	NPFe	3	2	0.2	0	0.002	0	0	0		18.5	1.52			0.00028				48				2.039
34	Moore et al. 2006	-56	35	2	dust										18.5	1.52			0.00028				48				1.137
34	Moore et al. 2006	-56	35	2	dust										18.5	1.52			0.00028				48				1.373
35	Moore et al. 2008	-62	21	1	I	0	0	0	0	0	0	0	0		25.4	0.03	0.008		0.00051				0	N	P		0.067
35	Moore et al. 2008	-62	21	1	C	0	0	0	0	0	0	0	0		25.4	0.03	0.008		0.00051				48	N	P		0.0563
35	Moore et al. 2008	-62	21	1	N	1	2	0	0	0	0	0	0		25.4	0.03	0.008		0.00051				48	N	P		0.132
35	Moore et al. 2008	-62	21	1	P	1	0	0.2	0	0	0	0	0		25.4	0.03	0.008		0.00051				48	N	P		0.0437
35	Moore et al. 2008	-62	21	1	Fe	1	0	0	0	0.002	0	0	0		25.4	0.03	0.008		0.00051				48	N	P		0.0549
35	Moore et al. 2008	-62	21	1	NP	2	2	0.2	0	0	0	0	0		25.4	0.03	0.008		0.00051				48	N	P		0.156
35	Moore et al. 2008	-62	21	1	NFe	2	2	0	0	0.002	0	0	0		25.4	0.03	0.008		0.00051				48	N	P		0.1
35	Moore et al. 2008	-62	21	1	PFe	2	0	0.2	0	0.002	0	0	0		25.4	0.03	0.008		0.00051				48	N	P		0.0448
35	Moore et al. 2008	-62	21	1	NPFe	3	2	0.2	0	0.002	0	0	0		25.4	0.03	0.008		0.00051				48	N	P		0.163
35	Moore et al. 2008	-64	28	2	I	0	0	0	0	0	0	0	0		22.7	0.03	0.008		0.00047				0	N	P		0.043
35	Moore et al. 2008	-64	28	2	C	0	0	0	0	0	0	0	0		22.7	0.03	0.008		0.00047				48	N	P		0.0267
35	Moore et al. 2008	-64	28	2	N	1	2	0	0	0	0	0	0		22.7	0.03	0.008		0.00047				48	N	P		0.0642
35	Moore et al. 2008	-64	28	2	P	1	0	0.2	0	0	0	0	0		22.7	0.03	0.008		0.00047				48	N	P		0.0237
35	Moore et al. 2008	-64	28	2	Fe	1	0	0	0	0.002	0	0	0		22.7	0.03	0.008		0.00047				48	N	P		0.0348
35	Moore et al. 2008	-64	28	2	NP	2	2	0.2	0	0	0	0	0		22.7	0.03	0.008		0.00047				48	N	P		0.11
35	Moore et al. 2008	-64	28	2	NFe	2	2	0	0	0.002	0	0	0		22.7	0.03	0.008		0.00047				48	N	P		0.0517
35	Moore et al. 2008	-64	28	2	PFe	2	0	0.2	0	0.002	0	0	0		22.7	0.03	0.008		0.00047				48	N	P		0.0247
35	Moore et al. 2008	-64	28	2	NPFe	3	2	0.2	0	0.002	0	0	0		22.7	0.03	0.008		0.00047				48	N	P		0.102
35	Moore et al. 2008	-53	29	3	I	0	0	0	0	0	0	0	0		21.4	0.03	0.008		0.00021				0	N	P		0.045
35	Moore et al. 2008	-53	29	3	C	0	0	0	0	0	0	0	0		21.4	0.03	0.008		0.00021				48	N	P		0.0279
35	Moore et al. 2008	-53	29	3	N	1	2	0	0	0	0	0	0		21.4	0.03	0.008		0.00021				48	N	P		0.063
35	Moore et al. 2008	-53	29	3	P	1	0	0.2	0	0	0	0	0		21.4	0.03	0.008		0.00021				48	N	P		0.0237
35	Moore et al. 2008	-53	29	3	Fe	1	0	0	0	0.002	0	0	0		21.4	0.03	0.008		0.00021				48	N	P		0.0218
35	Moore et al. 2008	-53	29	3	NP	2	2	0.2	0	0	0	0	0		21.4	0.03	0.008		0.00021				48	N	P		0.123
35	Moore et al. 2008	-53	29	3	NFe	2	2	0	0	0.002	0	0	0		21.4	0.03	0.008		0.00021				48	N	P		0.0528
35	Moore et al. 2008	-53	29	3	PFe	2	0	0.2	0	0.002	0	0	0		21.4	0.03	0.008		0.00021				48	N	P		0.0424
35	Moore et al. 2008	-53	29	3	NPFe	3	2	0.2	0	0.002	0	0	0		21.4	0.03	0.008		0.00021				48	N	P		0.0987
35	Moore et al. 2008	-44	32	4	I	0	0	0	0	0	0	0	0		19.6	0.03	0.008		0.00027				0	N	P		0.081
35	Moore et al. 2008	-44	32	4	C	0	0	0	0	0	0	0	0		19.6	0.03	0.008		0.00027				48	N	P		0.0551
35	Moore et al. 2008	-44	32	4	N	1	2	0	0	0	0	0	0		19.6	0.03	0.008		0.00027				48	N	P		0.107
35	Moore et al. 2008	-44	32	4	P	1	0	0.2	0	0	0	0	0		19.6	0.03	0.008		0.00027				48	N	P		0.0473
35	Moore et al. 2008	-44	32	4	Fe	1	0	0	0	0.002	0	0	0		19.6	0.03	0.008		0.00027				48	N	P		0.0537
35	Moore et al. 2008	-44	32	4	NP	2	2	0.2	0	0	0	0	0		19.6	0.03	0.008		0.00027				48	N	P		0.188
35	Moore et al. 2008	-44	32	4	NFe	2	2	0	0	0.002	0	0	0		19.6	0.03	0.008		0.00027				48	N	P		0.118
35	Moore et al. 2008	-44	32	4	PFe	2	0	0.2	0	0.002	0	0	0		19.6	0.03	0.008		0.00027				48	N	P		0.0601
35	Moore et al. 2008	-44	32	4	NPFe	3	2	0.2	0	0.002	0	0	0		19.6	0.03	0.008		0.00027				48	N	P		0.199
35	Moore et al. 2008	-27	31	5	I	0	0	0	0	0	0	0	0		19.7	0.03	0.014		0.00025				0	N	P		0.09
35	Moore et al. 2008	-27	31	5	C	0	0	0	0	0	0	0	0		19.7	0.03	0.014		0.00025				48	N	P		0.0444
35	Moore et al. 2008	-27	31	5	N	1	2	0	0	0	0	0	0		19.7	0.03	0.014		0.00025				48	N	P		0.134
35	Moore et al. 2008	-27	31	5	P	1	0	0.2	0	0	0	0	0		19.7	0.03	0.014		0.00025				48	N	P		0.0345
35	Moore et al. 2008	-27	31	5	Fe	1	0	0	0	0.002	0	0	0		19.7	0.03	0.014		0.00025				48	N	P		0.043
35	Moore et al. 2008	-27	31	5	NP	2	2	0.2	0	0	0	0	0		19.7	0.03	0.014		0.00025				48	N	P		0.239
35	Moore et al. 2008	-27	31	5	NFe	2	2	0	0	0.002	0	0	0		19.7	0.03	0.014		0.00025				48	N	P		0.117
35	Moore et al. 2008	-27	31	5	PFe	2	0	0.2	0	0.002	0	0	0		19.7	0.03	0.014		0.00025				48	N	P		0.0494
35	Moore et al. 2008	-27	31	5	NPFe	3	2	0.2	0	0.002	0	0	0		19.7	0.03	0.014		0.00025				48	N	P		0.242
36	Moore et al. 2009	-27	37	E02_AMT17	I	0	0	0	0	0	0	0	0			0.0171	0.0336		0.00021				0	N	P		0.113
36	Moore et al. 2009	-27	37	E02_AMT17	C	0	0	0	0	0	0	0	0			0.0171	0.0336		0.00021				48	N	P		0.097
36	Moore et al. 2009	-27	37	E02_AMT17	N	1	2	0	0	0	0	0	0			0.0171	0.0336		0.00021				48	N	P		0.218752
36	Moore et al. 2009	-27	37	E02_AMT17	P	1	0	0.2	0	0	0	0	0			0.0171	0.0336		0.00021				48	N	P		0.102531
36	Moore et al. 2009	-27	37	E02_AMT17	Fe	1	0	0	0	0.002	0	0	0			0.0171	0.0336		0.00021				48	N	P		0.136
36	Moore et al. 2009	-27	37	E02_AMT17	NP	2	2	0.2	0	0	0	0	0			0.0171	0.0336		0.00021				48	N	P		0.396316
36	Moore et al. 2009	-27	37	E02_AMT17	NFe	2	2	0	0	0.002	0	0	0			0.0171	0.0336		0.00021				48	N	P		0.231
36	Moore et al. 2009	-27	37	E02_AMT17	PFe	2	0	0.2	0	0.002	0	0	0			0.0171	0.0336		0.00021				48	N	P		0.104
36	Moore et al. 2009	-27	37	E02_AMT17	NPFe	3	2	0.2	0	0.002	0	0	0			0.0171	0.0336		0.00021				48	N	P		0.429
36	Moore et al. 2009	-39	28	E04_AMT17	I	0	0	0	0	0	0	0	0			0.0098	0.0036		0.0006				0	N	P		0.0398
36	Moore et al. 2009	-39	28	E04_AMT17	C	0	0	0	0	0	0	0	0			0.0098	0.0036		0.0006				48	N	P		0.0487
36	Moore et al. 2009	-39	28	E04_AMT17	N	1	2	0	0	0	0	0	0			0.0098	0.0036		0.0006				48	N	P		0.0674
36	Moore et al. 2009	-39	28	E04_AMT17	P	1	0	0.2	0	0	0	0	0			0.0098	0.0036		0.0006				48	N	P		0.0298
36	Moore et al. 2009	-39	28	E04_AMT17	Fe	1	0	0	0	0.002	0	0	0			0.0098	0.0036		0.0006				48	N	P		0.0386
36	Moore et al. 2009	-39	28	E04_AMT17	NP	2	2	0.2	0	0	0	0	0			0.0098	0.0036		0.0006				48	N	P		0.082
36	Moore et al. 2009	-39	28	E04_AMT17	NFe	2	2	0	0	0.002	0	0	0			0.0098	0.0036		0.0006				48	N	P		0.0565
36	Moore et al. 2009	-39	28	E04_AMT17	PFe	2	0	0.2	0	0.002	0	0	0			0.0098	0.0036		0.0006				48	N	P		0.0265
36	Moore et al. 2009	-39	28	E04_AMT17	NPFe	3	2	0.2	0	0.002	0	0	0			0.0098	0.0036		0.0006				48	N	P		0.0795
36	Moore et al. 2009	-25	-17	E08_AMT17	I	0	0	0	0	0	0	0	0			0.0023	0.3342		1.6e-05				0	N			0.0361
36	Moore et al. 2009	-25	-17	E08_AMT17	C	0	0	0	0	0	0	0	0			0.0023	0.3342		1.6e-05				48	N			0.0356
36	Moore et al. 2009	-25	-17	E08_AMT17	N	1	2	0	0	0	0	0	0			0.0023	0.3342		1.6e-05				48	N			0.112
36	Moore et al. 2009	-25	-17	E08_AMT17	P	1	0	0.2	0	0	0	0	0			0.0023	0.3342		1.6e-05				48	N			0.0371
36	Moore et al. 2009	-25	-17	E08_AMT17	Fe	1	0	0	0	0.002	0	0	0			0.0023	0.3342		1.6e-05				48	N			0.0382
36	Moore et al. 2009	-25	-17	E08_AMT17	NP	2	2	0.2	0	0	0	0	0			0.0023	0.3342		1.6e-05				48	N			0.1151
36	Moore et al. 2009	-25	-17	E08_AMT17	NFe	2	2	0	0	0.002	0	0	0			0.0023	0.3342		1.6e-05				48	N			0.1194
36	Moore et al. 2009	-25	-17	E08_AMT17	PFe	2	0	0.2	0	0.002	0	0	0			0.0023	0.3342		1.6e-05				48	N			0.0372
36	Moore et al. 2009	-25	-17	E08_AMT17	NPFe	3	2	0.2	0	0.002	0	0	0			0.0023	0.3342		1.6e-05				48	N			0.1187
36	Moore et al. 2009	-17	-23	E09_AMT17	I	0	0	0	0	0	0	0	0			0.003	0.3521		1.57e-05				48	N			0.0348
36	Moore et al. 2009	-17	-23	E09_AMT17	C	0	0	0	0	0	0	0	0			0.003	0.3521		1.57e-05				0	N			0.035
36	Moore et al. 2009	-17	-23	E09_AMT17	N	1	2	0	0	0	0	0	0			0.003	0.3521		1.57e-05				48	N			0.1119
36	Moore et al. 2009	-17	-23	E09_AMT17	P	1	0	0.2	0	0	0	0	0			0.003	0.3521		1.57e-05				48	N			0.0334
36	Moore et al. 2009	-17	-23	E09_AMT17	Fe	1	0	0	0	0.002	0	0	0			0.003	0.3521		1.57e-05				48	N			0.035
36	Moore et al. 2009	-17	-23	E09_AMT17	NP	2	2	0.2	0	0	0	0	0			0.003	0.3521		1.57e-05				48	N			0.1135
36	Moore et al. 2009	-17	-23	E09_AMT17	NFe	2	2	0	0	0.002	0	0	0			0.003	0.3521		1.57e-05				48	N			0.1069
36	Moore et al. 2009	-17	-23	E09_AMT17	PFe	2	0	0.2	0	0.002	0	0	0			0.003	0.3521		1.57e-05				48	N			0.0309
36	Moore et al. 2009	-17	-23	E09_AMT17	NPFe	3	2	0.2	0	0.002	0	0	0			0.003	0.3521		1.57e-05				48	N			0.1218
36	Moore et al. 2009	-6	-29	E10_AMT17	I	0	0	0	0	0	0	0	0			0.00161	0.2501		5.3e-05				0	N			0.0452
36	Moore et al. 2009	-6	-29	E10_AMT17	C	0	0	0	0	0	0	0	0			0.00161	0.2501		5.3e-05				48	N			0.0637
36	Moore et al. 2009	-6	-29	E10_AMT17	N	1	2	0	0	0	0	0	0			0.00161	0.2501		5.3e-05				48	N			0.168
36	Moore et al. 2009	-6	-29	E10_AMT17	P	1	0	0.2	0	0	0	0	0			0.00161	0.2501		5.3e-05				48	N			0.055
36	Moore et al. 2009	-6	-29	E10_AMT17	Fe	1	0	0	0	0.002	0	0	0			0.00161	0.2501		5.3e-05				48	N			0.0457
36	Moore et al. 2009	-6	-29	E10_AMT17	NP	2	2	0.2	0	0	0	0	0			0.00161	0.2501		5.3e-05				48	N			0.1801
36	Moore et al. 2009	-6	-29	E10_AMT17	NFe	2	2	0	0	0.002	0	0	0			0.00161	0.2501		5.3e-05				48	N			0.1703
36	Moore et al. 2009	-6	-29	E10_AMT17	PFe	2	0	0.2	0	0.002	0	0	0			0.00161	0.2501		5.3e-05				48	N			0.0601
36	Moore et al. 2009	-6	-29	E10_AMT17	NPFe	3	2	0.2	0	0.002	0	0	0			0.00161	0.2501		5.3e-05				48	N			0.134
36	Moore et al. 2009	-25.5	26	E01_D326	I	0	0	0	0	0	0	0	0			0.0143	0.005		0.000205				48	N			0.146
36	Moore et al. 2009	-25.5	26	E01_D326	C	0	0	0	0	0	0	0	0			0.0143	0.005		0.000205				0	N			0.093
36	Moore et al. 2009	-25.5	26	E01_D326	N	1	2	0	0	0	0	0	0			0.0143	0.005		0.000205				48	N			0.12
36	Moore et al. 2009	-25.5	26	E01_D326	P	1	0	0.2	0	0	0	0	0			0.0143	0.005		0.000205				48	N			0.122
36	Moore et al. 2009	-25.5	26	E01_D326	Fe	1	0	0	0	0.002	0	0	0			0.0143	0.005		0.000205				48	N			0.091
36	Moore et al. 2009	-25.5	26	E01_D326	NP	2	2	0.2	0	0	0	0	0			0.0143	0.005		0.000205				48	N			0.197
36	Moore et al. 2009	-25.5	26	E01_D326	NFe	2	2	0	0	0.002	0	0	0			0.0143	0.005		0.000205				48	N			0.117
36	Moore et al. 2009	-25.5	26	E01_D326	PFe	2	0	0.2	0	0.002	0	0	0			0.0143	0.005		0.000205				48	N			0.094
36	Moore et al. 2009	-25.5	26	E01_D326	NPFe	3	2	0.2	0	0.002	0	0	0			0.0143	0.005		0.000205				48	N			0.186
36	Moore et al. 2009	-35.8	12.5	E03_D326	I	0	0	0	0	0	0	0	0			0.01166	0.0138		0.000279				48	N			0.221
36	Moore et al. 2009	-35.8	12.5	E03_D326	C	0	0	0	0	0	0	0	0			0.01166	0.0138		0.000279				0	N			0.115
36	Moore et al. 2009	-35.8	12.5	E03_D326	N	1	2	0	0	0	0	0	0			0.01166	0.0138		0.000279				48	N			0.35
36	Moore et al. 2009	-35.8	12.5	E03_D326	P	1	0	0.2	0	0	0	0	0			0.01166	0.0138		0.000279				48	N			0.125
36	Moore et al. 2009	-35.8	12.5	E03_D326	Fe	1	0	0	0	0.002	0	0	0			0.01166	0.0138		0.000279				48	N			0.126
36	Moore et al. 2009	-35.8	12.5	E03_D326	NP	2	2	0.2	0	0	0	0	0			0.01166	0.0138		0.000279				48	N			0.724
36	Moore et al. 2009	-35.8	12.5	E03_D326	NFe	2	2	0	0	0.002	0	0	0			0.01166	0.0138		0.000279				48	N			0.424
36	Moore et al. 2009	-35.8	12.5	E03_D326	PFe	2	0	0.2	0	0.002	0	0	0			0.01166	0.0138		0.000279				48	N			0.107
36	Moore et al. 2009	-35.8	12.5	E03_D326	NPFe	3	2	0.2	0	0.002	0	0	0			0.01166	0.0138		0.000279				48	N			0.933
36	Moore et al. 2009	-30.6	16.1	E04_D326	I	0	0	0	0	0	0	0	0			0.00617	0.0127		0.000205				48	N			0.125
36	Moore et al. 2009	-30.6	16.1	E04_D326	C	0	0	0	0	0	0	0	0			0.00617	0.0127		0.000205				0	N			0.116
36	Moore et al. 2009	-30.6	16.1	E04_D326	N	1	2	0	0	0	0	0	0			0.00617	0.0127		0.000205				48	N			0.332
36	Moore et al. 2009	-30.6	16.1	E04_D326	P	1	0	0.2	0	0	0	0	0			0.00617	0.0127		0.000205				48	N			0.109
36	Moore et al. 2009	-30.6	16.1	E04_D326	Fe	1	0	0	0	0.002	0	0	0			0.00617	0.0127		0.000205				48	N			0.116
36	Moore et al. 2009	-30.6	16.1	E04_D326	NP	2	2	0.2	0	0	0	0	0			0.00617	0.0127		0.000205				48	N			0.546
36	Moore et al. 2009	-30.6	16.1	E04_D326	NFe	2	2	0	0	0.002	0	0	0			0.00617	0.0127		0.000205				48	N			0.361
36	Moore et al. 2009	-30.6	16.1	E04_D326	PFe	2	0	0.2	0	0.002	0	0	0			0.00617	0.0127		0.000205				48	N			0.113
36	Moore et al. 2009	-30.6	16.1	E04_D326	NPFe	3	2	0.2	0	0.002	0	0	0			0.00617	0.0127		0.000205				48	N			0.848
37	Nielsdottir et al. 2009	-18	59	A	I	0	0	0	0	0	0	0	0		13.5	3.27		0.33	0.00017				0	Fe			0.24
37	Nielsdottir et al. 2009	-18	59	A	C	0	0	0	0	0	0	0	0		13.5	3.27		0.33	0.00017				120	Fe			0.9081
37	Nielsdottir et al. 2009	-18	59	A	Fe	1	0	0	0	0.002	0	0	0		13.5	3.27		0.33	0.00017				120	Fe			1.5081
37	Nielsdottir et al. 2009	-19.5	59	B	I	0	0	0	0	0	0	0	0		13.2	5		0.7	0.00037				0	Fe			0.39
37	Nielsdottir et al. 2009	-19.5	59	B	C	0	0	0	0	0	0	0	0		13.2	5		0.7	0.00037				144	Fe			1.0155
37	Nielsdottir et al. 2009	-19.5	59	B	Fe	1	0	0	0	0.002	0	0	0		13.2	5		0.7	0.00037				144	Fe			1.5126
37	Nielsdottir et al. 2009	-19	62.5	D	I	0	0	0	0	0	0	0	0		12.1	2.83		0.03	0.00015				0	Fe			0.58
37	Nielsdottir et al. 2009	-19	62.5	D	C	0	0	0	0	0	0	0	0		12.1	2.83		0.03	0.00015				144	Fe			0.7157
37	Nielsdottir et al. 2009	-19	62.5	D	Fe	1	0	0	0	0.002	0	0	0		12.1	2.83		0.03	0.00015				144	Fe			0.672
38	Saito et al. 2005	-90.6	8.7	1	I	0	0	0	0	0	0	0	0		26	4	0.3	9	4.5e-05				0	Fe_Co			0.5
38	Saito et al. 2005	-90.6	8.7	1	C	0	0	0	0	0	0	0	0		26	4	0.3	9	4.5e-05				48	Fe_Co			5.508
38	Saito et al. 2005	-90.6	8.7	1	Fe	1	0	0	0	0.00083	0	0	0		26	4	0.3	9	4.5e-05				48	Fe_Co			4.963
38	Saito et al. 2005	-90.6	8.7	1	Co	1	0	0	0	0	0.00042	0	0		26	4	0.3	9	4.5e-05				48	Fe_Co			5.93
38	Saito et al. 2005	-90.6	8.7	1	FeCo	2	0	0	0	0.00083	0.00042	0	0		26	4	0.3	9	4.5e-05				48	Fe_Co			7.56
	Saito et al. unpubl	0	-13.3																					N	Co
	Saito et al. unpubl	0	-13.3																					N_Fe
39	Sedwick et al. 2002	62.5	-43.3																					Fe
39	Sedwick et al. 2002	63.3	-44.2																					Fe
39	Sedwick et al. 2002	65	-46																					Fe
40	Shilova et al. 2017	-140.382	27.281	GY	I	0	0	0	0	0	0	0	0		23.84	0.0024	0.094	1.35	5.8e-05				0	N_Fe_sep			0.06
40	Shilova et al. 2017	-140.382	27.281	GY	C	0	0	0	0	0	0	0	0		23.84	0.0024	0.094	1.35	5.8e-05				48	N_Fe_sep			0.035
40	Shilova et al. 2017	-140.382	27.281	GY	N	1	2.5	0	0	0	0	0	0		23.84	0.0024	0.094	1.35	5.8e-05				48	N_Fe_sep			0.11
40	Shilova et al. 2017	-140.382	27.281	GY	Fe	1	0	0	0	0.002	0	0	0		23.84	0.0024	0.094	1.35	5.8e-05				48	N_Fe_sep			0.05
40	Shilova et al. 2017	-140.382	27.281	GY	NFe	2	2.5	0	0	0.002	0	0	0		23.84	0.0024	0.094	1.35	5.8e-05				48	N_Fe_sep			0.125
40	Shilova et al. 2017	-129.37	33.502	TZ	I	0	0	0	0	0	0	0	0		19.5	0.0025	0.272	2.14	5.8e-05				0	N_Fe_sep			0.06
40	Shilova et al. 2017	-129.37	33.502	TZ	C	0	0	0	0	0	0	0	0		19.5	0.0025	0.272	2.14	5.8e-05				48	N_Fe_sep			0.05
40	Shilova et al. 2017	-129.37	33.502	TZ	N	1	5	0	0	0	0	0	0		19.5	0.0025	0.272	2.14	5.8e-05				48	N_Fe_sep			0.12
40	Shilova et al. 2017	-129.37	33.502	TZ	Fe	1	0	0	0	0.002	0	0	0		19.5	0.0025	0.272	2.14	5.8e-05				48	N_Fe_sep			0.075
40	Shilova et al. 2017	-129.37	33.502	TZ	NFe	2	5	0	0	0.002	0	0	0		19.5	0.0025	0.272	2.14	5.8e-05				48	N_Fe_sep			0.135
41	Suggett et al. 2009	34	29																					N_P
42	Suzuki et al. 2002	145	50																					Fe
43	Tanaka et al. 2011	5.4	39.1	A	I	0	0	0	0	0	0	0	0		24.5	0.02	0.01						0	N	P		0.06
43	Tanaka et al. 2011	5.4	39.1	A	C	0	0	0	0	0	0	0	0		24.5	0.02	0.01						72	N	P		0.0542
43	Tanaka et al. 2011	5.4	39.1	A	N	1									24.5	0.02	0.01						72	N	P		0.136
43	Tanaka et al. 2011	5.4	39.1	A	P	1									24.5	0.02	0.01						72	N	P		0.054
43	Tanaka et al. 2011	5.4	39.1	A	NP	2									24.5	0.02	0.01						72	N	P		0.305
43	Tanaka et al. 2011	18.5	34.1	B	I	0	0	0	0	0	0	0	0		25.1	0.037	0.01						0	N	P		0.05
43	Tanaka et al. 2011	18.5	34.1	B	C	0	0	0	0	0	0	0	0		25.1	0.037	0.01						96	N	P		0.0135
43	Tanaka et al. 2011	18.5	34.1	B	N	1									25.1	0.037	0.01						96	N	P		0.0949
43	Tanaka et al. 2011	18.5	34.1	B	P	1									25.1	0.037	0.01						96	N	P		0.0338
43	Tanaka et al. 2011	18.5	34.1	B	NP	2									25.1	0.037	0.01						96	N	P		0.508
43	Tanaka et al. 2011	32.7	33.6	C	I	0	0	0	0	0	0	0	0		25.2	0.04	0.03						0	N	P		0.03
43	Tanaka et al. 2011	32.7	33.6	C	C	0	0	0	0	0	0	0	0		25.2	0.04	0.03						96	N	P		0.0135
43	Tanaka et al. 2011	32.7	33.6	C	N	1									25.2	0.04	0.03						96	N	P		0.0542
43	Tanaka et al. 2011	32.7	33.6	C	P	1									25.2	0.04	0.03						96	N	P		0.027
43	Tanaka et al. 2011	32.7	33.6	C	NP	2									25.2	0.04	0.03						96	N	P		0.305
44	Tsuda et al. 2003	165	49																					Fe
45	Tsuda et al. 2007	166	48																					Fe
46	Twining et al. 2019	95	-20.8	1	I	0	0	0	0	0	0	0	0			0.05	0.05		0.0002				0	N
46	Twining et al. 2019	95	-20.8	1	C	0	0	0	0	0	0	0	0			0.05	0.05		0.0002				72	N
46	Twining et al. 2019	95	-20.8	1	N	1	0.5	0	0	0	0	0	0			0.05	0.05		0.0002				72	N
46	Twining et al. 2019	95	-20.8	1	P	1	0	0.03	0	0	0	0	0			0.05	0.05		0.0002				72	N
46	Twining et al. 2019	95	-20.8	1	Fe	1	0	0	0	0.002	0	0	0			0.05	0.05		0.0002				72	N
46	Twining et al. 2019	95	-20.8	1	NPFe	3	0.5	0.03	0	0.002	0	0	0			0.05	0.05		0.0002				72	N
46	Twining et al. 2019	95	-4.5	2	I	0	0	0	0	0	0	0	0			0.05	0.05		6e-05				0	N
46	Twining et al. 2019	95	-4.5	2	C	0	0	0	0	0	0	0	0			0.05	0.05		6e-05				72	N
46	Twining et al. 2019	95	-4.5	2	N	1	1.5	0	0	0	0	0	0			0.05	0.05		6e-05				72	N
46	Twining et al. 2019	95	-4.5	2	P	1	0	0.1	0	0	0	0	0			0.05	0.05		6e-05				72	N
46	Twining et al. 2019	95	-4.5	2	Fe	1	0	0	0	0.002	0	0	0			0.05	0.05		6e-05				72	N
46	Twining et al. 2019	95	-4.5	2	NPFe	3	1.5	0.1	0	0.002	0	0	0			0.05	0.05		6e-05				72	N
46	Twining et al. 2019	88.2	8	3	I	0	0	0	0	0	0	0	0			0.05	0.05		0.00015				0	N
46	Twining et al. 2019	88.2	8	3	C	0	0	0	0	0	0	0	0			0.05	0.05		0.00015				72	N
46	Twining et al. 2019	88.2	8	3	N	1	1.5	0	0	0	0	0	0			0.05	0.05		0.00015				72	N
46	Twining et al. 2019	88.2	8	3	P	1	0	0.1	0	0	0	0	0			0.05	0.05		0.00015				72	N
46	Twining et al. 2019	88.2	8	3	Fe	1	0	0	0	0.002	0	0	0			0.05	0.05		0.00015				72	N
46	Twining et al. 2019	88.2	8	3	NPFe	3	1.5	0.1	0	0.002	0	0	0			0.05	0.05		0.00015				72	N
47	Wu et al. 2019	165.41	-72.62	1	I	0	0	0	0	0	0	0	0						0.00048	1.3e-05	0.0019	0.00021	96				2.31
47	Wu et al. 2019	165.41	-72.62	1	C	0	0	0	0	0	0	0	0						0.00048	1.3e-05	0.0019	0.00021	96				6.42
47	Wu et al. 2019	165.41	-72.62	1	Mn	1	0	0	0	0	0	0	0.002						0.00048	1.3e-05	0.0019	0.00021	96				11.83
47	Wu et al. 2019	165.41	-72.62	1	Fe	1	0	0	0	0.002	0	0	0						0.00048	1.3e-05	0.0019	0.00021	96				10.71
47	Wu et al. 2019	165.41	-72.62	1	FeMn	2	0	0	0	0.002	0	0	0.002						0.00048	1.3e-05	0.0019	0.00021	96				11.3
47	Wu et al. 2019	165.41	-72.62	2	I	0	0	0	0	0	0	0	0						0.00108	2.2e-05	0.00513	0.00026	96	Fe_Mn			2.28
47	Wu et al. 2019	165.41	-72.62	2	C	0	0	0	0	0	0	0	0						0.00108	2.2e-05	0.00513	0.00026	96	Fe_Mn			10.67
47	Wu et al. 2019	165.41	-72.62	2	Mn	1	0	0	0	0	0	0	0.002						0.00108	2.2e-05	0.00513	0.00026	96	Fe_Mn			8.93
47	Wu et al. 2019	165.41	-72.62	2	Fe	1	0	0	0	0.002	0	0	0						0.00108	2.2e-05	0.00513	0.00026	96	Fe_Mn			9.26
47	Wu et al. 2019	165.41	-72.62	2	FeMn	2	0	0	0	0.002	0	0	0.002						0.00108	2.2e-05	0.00513	0.00026	96	Fe_Mn			10.58

## Sheet: References
1. Al-Qutob, M., Häse, C., Tilzer, M.M. and Lazar, B., 2002. Phytoplankton drives nitrite dynamics in the Gulf of Aqaba, Red Sea. Marine Ecology Progress Series 239, 233-239.
2. Berg, G.M., et al. Variable C and N assimilation strategies in successive, iron- induced phytoplankton populations in the Southern Ocean determined from C and n isotopes. Global Biogeochemical Cycles 25, GB3013 (2011).
3. Hoffmann, L. J., Peeken, I., Lochte, K., Assmy, P., and Veldhuis, M. Different reactions of Southern Ocean phytoplankton size classes to iron fertilization, Limnology and Oceanography 51, 1217–1229 (2006).
4. Bertrand, E.M., et al. Vitamin B12 and iron co-limitation of phytoplankton growth in the Ross Sea. Limnology and Oceanography 52, 1079-1093 (2007).
5. Blain, S., et al. Availability of iron and major nutrients for phytoplankton in the northeast Atlantic Ocean, Limnology and Oceanography 49, 2095–2104 (2004).
6. Bonnet, S., et al. Nutrient limitation of primary productivity in the Southeast Pacific (BIOSOPE cruise). Biogeosciences 5, 215–225 (2008).
7. Boyd, P. W et al. A mesoscale phytoplankton bloom in the polar Southern Ocean stimulated by iron fertilization. Nature 407, 695-702 (2000).
8. Boyd, P.W. et al. Control of phytoplankton growth by iron supply and irradiance in the subantarctic Southern Ocean: Experimental results from the SAZ Project. J. Geophys. Res. Oceans 106, 31573-31583 (2001).
9. Boyd, P. W. et al. The evolution and termination of an iron-induced mesoscale bloom in the northeast subarctic Pacific. Limnology and Oceanography 50, 1872–1886 (2005).
10. Browning, T.J., Achterberg, E.P., Rapp, I., Engel, A., Bertrand, E.M., Tagliabue, A. and Moore, C.M. Nutrient co-limitation at the boundary of an oceanic gyre. Nature 551, 242-246 (2017a).
11. Browning, T.J., Achterberg, E.P., Yong, J.C., Rapp, I., Utermann, C., Engel, A. and Moore, C.M. Iron limitation of microbial phosphorus acquisition in the tropical North Atlantic. Nat. Comm. 8, 15465 (2017b).
12. Browning, T.J., Rapp, I., Schlosser, C., Gledhill, M., Achterberg, E.P., Bracher, A. and Le Moigne, F.A. Influence of iron, cobalt, and vitamin B12 supply on phytoplankton growth in the tropical East Pacific during the 2015 El Niño. Geophys. Res. Lett. 45, 6150-6159 (2018).
13. Browning, T.J., Al‐Hashem, A.A., Hopwood, M.J., Engel, A., Wakefield, E.D. and Achterberg, E.P. Nutrient regulation of late spring phytoplankton blooms in the midlatitude North Atlantic. Limnol. Oceanogr. 65, 1136-1148 (2020).
14. Browning, T.J., Achterberg, E.P., Engel, A. and Mawji, E., 2021. Manganese co-limitation of phytoplankton growth and major nutrient drawdown in the Southern Ocean. Nat. Commun. 12, 884 (2021).
15. Browning, T.J., Liu, X., Zhang, R., Wen, Z., Liu, J., Zhou, Y., Xu, F., Cai, Y., Zhou, K., Cao, Z. and Zhu, Y., 2022. Nutrient co‐limitation in the subtropical Northwest Pacific. Limnol. Oceanogr. Lett. 7, 52-61 (2022).
16. Buesseler, K., Andrews, J. E., Pike, S. M. and Charette, M. A. The effect of iron fertilization on carbon sequestration in the Southern Ocean, Science 304, 414– 417 (2004).
17. Coale, K. H. et al. A massive phytoplankton bloom induced by an ecosystem- scale iron fertilization experiment in the Equatorial Pacific Ocean. Nature 383, 495-501 (1996).
18. Coale, K. H. et al. Southern Ocean iron enrichment experiment: Carbon cycling in high- and low-Si waters. Science 304, 408–414 (2004).
19. Crawford, D. W., et al. Influence of zinc and iron enrichments on phytoplankton growth in the northeastern subarctic Pacific. Limnol. Oceanogr. 48, 1583-1600 (2003).
20. Davey M., et al. Nutrient limitation of picophytoplankton photosynthesis and growth in the tropical North Atlantic. Limnol. Oceanogr. 53, 1722- 1733 (2008).
21. Mills M. M., et al. Iron and phosphorus co-limit nitrogen fixation in the Eastern Tropical North Atlantic. Nature 429, 292-294 (2004).
22. Gervais, F., Riebesell, U., and Gorbunov, M. Changes in primary productivity and chlorophyll a in response to iron fertilization in the Southern Polar Frontal Zone. Limnol. Oceanogr. 47, 1324–1335 (2002).
23. Hutchins, D. A., and Bruland, K. W. Iron-limited diatom growth and Si :N uptake ratios in a coastal upwelling regime. Nature 393, 561–564 (1998).
24. Hutchins, D. A., Campbell, B.J., Cottrell, M.T., Takeda, S. Response of marine bacterial community composition to iron additions in three iron-limited regimes. Limol. Oceanogr. 46, 1535-1545 (2001).
25. Hutchins, D.A., et al. Phytoplankton iron limitation in the Humboldt Current and Peru Upwelling. Limol. Oceanogr. 47, 997–1011 (2002).
26. Krisch, S., Browning, T.J., Graeve, M., Ludwichowski, K.U., Lodeiro, P., Hopwood, M.J., Roig, S., Yong, J.C., Kanzow, T. and Achterberg, E.P., 2020. The influence of Arctic Fe and Atlantic fixed N on summertime primary production in Fram Strait, North Greenland Sea. Sci. Rep. 10, 1-13 (2020).
27. Li, Q., Legendre, L. and Jiao, N. Phytoplankton responses to nitrogen and iron limitation in the tropical and subtropical Pacific Ocean. J. Plankton Res. 37, 306-319 (2015).
28. Martin, J. H., Gordon, R. M., Fitzwater, S. & Broenkow, W. W. VERTEX: Phytoplankton/iron studies in the Gulf of Alaska. Deep Sea Research A. Oceanographic Research Papers 36, 649–680 (1989).
29. Martin, J. H., Fitzwater, S. E., Gordon, R.M., Hunter, C.N., Tanner, S.J. Iron, primary production and carbon-nitrogen flux studies during the JGOFS North Atlantic Bloom Experiment Deep-Sea Research II 40, 115–134 (1993).
30. Martin, J. H., et al. Testing the Iron Hypothesis in Ecosystems of the Equatorial Pacific Ocean. Nature 371, 123-129 (1994).
31. Mills, M.M., Brown, Z.W., Laney, S.R., Ortega-Retuerta, E., Lowry, K.E., Van Dijken, G.L. and Arrigo, K.R., 2018. Nitrogen limitation of the summer phytoplankton and heterotrophic prokaryote communities in the Chukchi Sea. Frontiers in Marine Science 5, 362 (2018).
32. Moisander PH, et al. Analogous nutrient limitations in unicellular diazotrophs and Prochlorococcus in the South Pacific Ocean. ISME J doi:10.1038/ismej.2011.152 (2011).
33. Moore, C. M., et al. Iron–light interactions during the CROZet natural iron bloom and EXport experiment (CROZEX) I: Phytoplankton growth and photophysiology. Deep-Sea Research II 54, (18-20), 2045-2065 (2007).
34. Moore C. M., et al. Iron supply influences spring bloom development in the central North Atlantic. Global Change Biology 12, 626-634 (2006).
35. Moore C. M., et al. Relative influence of nitrogen and phosphorus availability on phytoplankton physiology and productivity in the oligotrophic sub-tropical North Atlantic Ocean. Limnology and Oceanography 53, 291-305 (2008).
36. Moore, C.M., Mills, M.M., Achterberg, E.P., Geider, R.J., LaRoche, J., Lucas, M.I., McDonagh, E.L., Pan, X., Poulton, A.J., Rijkenberg, M.J. and Suggett, D.J. Large-scale distribution of Atlantic nitrogen fixation controlled by iron availability. Nature Geoscience 2, 867-871 (2009).
37. Nielsdóttir, M. C., et al. Iron limitation of the postbloom phytoplankton communities in the Iceland Basin. Global Biogeochemical Cycles 23, GB3001 (2009).
38. Saito, M. A., Rocap, C., and Moffett, J. W. Production of cobalt binding ligands in a Synechococcus feature at the Costa Rica Upwelling Dome. Limnology and Oceanography 50, 279–290 (2005).
39. Sedwick, P. N., et al. Chemical limitations on phytoplankton production in the Crozet Basin, Subantarctic Southern Ocean, Deep-Sea Research II 49, 3327- 3349 (2002).
40. Shilova, I.N., Mills, M.M., Robidart, J.C., Turk‐Kubo, K.A., Björkman, K.M., Kolber, Z., Rapp, I., Van Dijken, G.L., Church, M.J., Arrigo, K.R. and Achterberg, E.P. Differential effects of nitrate, ammonium, and urea as N sources for microbial communities in the North Pacific Ocean. Limnology and Oceanography 62, 2550-2574 (2017).
41. Suggett D. J. et al. Nitrogen and phosphorus limitation of oceanic microbial growth during spring in the Gulf of Aqaba. Aquatic Microbial Ecolology 56, 227–239 (2009).
42. Suzuki, K., et al. East-west gradients in the photosynthetic potential of phytoplankton and iron concentration in the subarctic Pacific Ocean during early summer. Limnology and Oceanography 47, 1581-1594 (2002).
43. Tanaka, T., et al. Lack of P- limitation of phytoplankton and heterotrophic prokaryotes in surface waters of three anticyclonic eddies in the stratified Mediterranean Sea. Biogeosciences 8, 525-539 (2011).
44. Tsuda, A., et al. A mesoscale iron enrichment in the western subarctic Pacific induces a large centric diatom bloom, Science 300, 958–961 (2003).
45. Tsuda, A., et al. Evidence for the grazing hypothesis: Grazing reduces phytoplankton responses of the HNLC ecosystem to iron enrichment in the western Subarctic Pacific (SEEDS II). Journal of Oceanography 63, 983-994 (2007).
46. Twining, B.S., Rauschenberg, S., Baer, S.E., Lomas, M.W., Martiny, A.C. and Antipova, O. A nutrient limitation mosaic in the eastern tropical Indian Ocean. Deep Sea Research Part II: Topical Studies in Oceanography, 166, pp.125-140 (2019).
47. Wu, M., McCain, J.S.P., Rowland, E., Middag, R., Sandgren, M., Allen, A.E. and Bertrand, E.M., 2019. Manganese and iron deficiency in Southern Ocean Phaeocystis antarctica populations revealed through taxon-specific protein indicators. Nature Communications 10, 3582 (2019).
